# Supplementary material for: Transcriptome analysis reveals absence of unintended effects in drought-tolerant transgenic plants overexpressing the transcription factor ABF3
Source: BMC Genomics. 2010 Jan 28;11:69. doi: 10.1186/1471-2164-11-69 (PMC2837038; doi:10.1186/1471-2164-11-69)
Supplement: Additional file 3 — Genes differentially expressed in response to drought in 35S:ABF3 and control plants. This table includes a complete list of genes differentially expressed in both 35S:ABF3 and control plant lines in response to drought at 2 h and 24 h. Genes are divided into three groups including those that are similarly regulated in both 35S:ABF3 and control plants, those that show enhanced regulation in 35S:ABF3 plants, and those that show attenuated regulation in 35S:ABF3 plants. [file 1471-2164-11-69-S3.XLS]

## Sheet: 1
Additional file 1. Genes differentially expressed in response to drought in 35S:ABF3 and control plants
M is log2 fold change and P is FDR-adjusted P-value for Student's t-test
Bolded values are differentially expressed (P<0.05, Fold change greater than 2)
Genes commonly regulated in both control and 35S:ABF3 plant lines
Probe ID	AGI	2 h				24 h				Annotation
		Control		35S:ABF3		Control		35S:ABF3
		M	P	M	P	M	P	M	P
244950_at	AtMg00160	1.16681	0.366882	0.963651	1	1.72278	0.00208729	2.28958	3.5821e-05	cytochrome oxidase subunit 2 (COX2)
245041_at	At2g26530	2.73306	4.9611e-05	2.38848	0.000444854	3.05514	5.77384e-05	3.18625	3.10491e-05	expressed protein
245136_at	At2g45210	-1.47401	0.000981377	-1.39229	0.00236611	-0.530348	1	-0.677673	1	auxin-responsive protein-related
245176_at	At2g47440	-1.74213	1.64372e-07	-1.43656	4.88312e-06	-2.22278	0.0105344	-2.31079	0.00626406	DNAJ heat shock N-terminal domain-containing protein
245247_at	At4g17230	1.49421	0.000659928	1.8221	2.59599e-05	1.58698	4.27485e-05	1.31886	0.000615324	scarecrow-like transcription factor 13 (SCL13)
245250_at	At4g17490	1.81082	9.12418e-06	2.36378	8.41731e-08	2.3345	0.000281789	2.46556	0.000127958	ethylene-responsive element-binding protein (AtERF6)
245306_at	At4g14690	0.973119	1	0.843766	1	1.63499	0.00101579	1.28029	0.0266388	chlorophyll A-B binding family protein / early light-induced protein (ELIP2)
245309_at	At4g15140	0.209897	1	0.373211	1	1.88489	0.0454045	1.96062	0.0273787	expressed protein
245346_at	At4g17090	0.0571413	1	0.348019	1	1.58455	0.00707693	1.53539	0.0106739	beta-amylase (CT-BMY) / 1,4-alpha-D-glucan maltohydrolase
245362_at	At4g17460	-1.68199	1.42957e-07	-1.86354	2.24263e-08	-1.09253	0.279242	-0.928577	1	homeobox-leucine zipper protein 1 (HAT1) / HD-ZIP protein 1
245593_at	At4g14550	-0.411737	1	0.190267	1	-1.41378	0.00312931	-1.27357	0.0125287	auxin-responsive AUX/IAA fAmily protein (IAA14)
245608_at	At4g14350	-1.30181	0.00456318	-2.23814	6.05896e-07	-0.237577	1	-0.199339	1	protein kinase family protein
245627_at	At1g56600	2.77284	2.2048e-05	2.33318	0.000375978	0.658356	1	1.45108	1	galactinol synthase 2 (AtGolS2)
245629_at	At1g56580	0.210125	1	0.436757	1	1.56443	0.000380245	1.65783	0.000165137	expressed protein
245659_at	At1g28260	0.0239859	1	-0.727778	1	-1.66111	0.000293624	-1.7413	0.000148631	expressed protein
245676_at	At1g56670	1.01922	0.164939	0.95023	0.401904	1.60866	0.00116934	1.29473	0.0213384	GDSL-motif lipase/hydrolase family protein
245724_at	At1g73390	1.71803	4.9284e-07	1.86647	1.12315e-07	1.23011	1	1.68735	0.33092	expressed protein
245734_at	At1g73480	1.40276	0.00065397	1.47751	0.000286286	1.44581	0.377606	1.60841	0.106613	hydrolase, alpha/beta fold family protein
245776_at	At1g30260	2.39944	1.88923e-06	1.8162	0.00020647	1.68184	1	1.987	0.332409	agamous-like 79 (AGL79)
245777_at	At1g73540	1.95753	0.00011454	2.31904	6.65683e-06	3.13178	1.77373e-05	3.56234	2.54871e-06	MutT/nudix family protein (AtNUD21)
245889_at	At5g09480	-0.788082	1	-0.563301	1	-1.62471	0.00208776	-1.54691	0.00405616	hydroxyproline-rich glycoprotein family protein
245896_at	At5g09250	0.118799	1	0.467204	1	1.09138	0.0335362	1.74313	5.26666e-05	transcriptional coactivator p15 (PC4) family protein
245906_at	At5g11070	0.161346	1	0.439731	1	1.36911	0.00886689	1.41887	0.00548508	expressed protein
246018_at	At5g10695	0.912103	1	1.3386	0.0929021	2.23608	1.65754e-07	2.42243	4.75762e-08	expressed protein
246108_at	At5g28630	1.05186	1	1.12137	1	2.69951	0.000143842	3.44269	3.90313e-06	glycine-rich protein
246158_at	At5g19855	0.161624	1	0.243445	1	1.28946	0.00350387	1.20443	0.00868835	expressed protein
246270_at	At4g36500	1.6404	0.0719775	1.68266	0.051189	3.38929	3.54554e-06	3.99562	2.8456e-07	expressed protein
246289_at	At3g56880	1.77449	5.32328e-07	2.06332	3.56455e-08	2.00605	0.000182824	2.0555	0.0001282	VQ motif-containing protein
246293_at	At3g56710	1.90486	0.00771431	1.71574	0.0344865	2.56255	2.078e-06	2.63086	1.39017e-06	sigA-binding protein (SIB1)
246304_at	At3g51840	-0.0983435	1	-0.481073	1	-1.10617	0.00195599	-1.13979	0.00128812	acyl-CoA oxidase 4 (ACX4)
246510_at	At5g15410	-1.0441	0.0141806	-1.05982	0.0114556	-1.29337	1	-1.49489	0.31237	cyclic nucleotide-regulated ion channel / cyclic nucleotide-gated channel (CNGC2)
246525_at	At5g15840	1.37543	0.00043713	1.83115	3.72116e-06	1.96738	2.31387e-05	1.61433	0.000409624	zinc finger protein CONSTANS (CO)
246532_at	At5g15870	1.40409	0.00049068	1.42102	0.000405491	0.677006	1	0.688401	1	glycosyl hydrolase family 81 protein
246631_at	At1g50740	0.88047	0.0698991	0.91157	0.0437392	1.48487	9.50208e-06	1.66596	1.66319e-06	expressed protein
246777_at	At5g27420	3.52331	3.83769e-08	3.07924	4.29877e-07	2.33805	0.000583157	2.81858	3.91182e-05	zinc finger (C3HC4-type RING finger) family protein
246821_at	At5g26920	2.83333	1.46048e-05	2.32018	0.000393281	2.58992	3.54428e-06	2.74525	1.45952e-06	calmodulin-binding protein
246831_at	At5g26340	2.02417	3.32537e-06	1.47875	0.000612453	0.916985	1	1.38867	1	hexose transporter, putative
246858_at	At5g25930	1.70638	0.00138689	1.47916	0.0118111	1.79193	0.00620894	2.41489	9.49643e-05	leucine-rich repeat family protein / protein kinase family protein
246870_at	At5g26030	0.624166	1	0.513849	1	1.63717	8.05081e-06	1.60954	1.03823e-05	ferrochelatase 1 (FC1)
246885_at	At5g26230	-0.202335	1	-0.192957	1	-1.25038	0.0077506	-1.18607	0.0154064	expressed protein
246931_at	At5g25170	0.365762	1	0.546561	1	1.36719	0.00483328	1.42826	0.00266296	expressed protein
246976_s_at	At5g24810	-0.0957381	1	0.0985106	1	1.14231	0.00396493	1.09122	0.00728108	ABC1 family protein
246987_at	At5g67300	1.14764	0.00378354	1.54388	3.3505e-05	1.3047	0.000761391	1.53734	7.22103e-05	myb family transcription factor (AtMYB44)
246998_at	At5g67370	0.134718	1	0.452957	1	1.3625	0.0117204	1.59637	0.00137549	expressed protein
247047_at	At5g66650	1.63917	0.000909638	2.03853	2.63045e-05	1.62703	0.00607689	1.74116	0.00242014	expressed protein
247125_at	At5g66070	1.45512	3.15251e-05	1.44263	3.64085e-05	1.0306	0.0805907	0.983657	0.139347	zinc finger (C3HC4-type RING finger) family protein
247177_at	At5g65300	1.70292	1	1.96552	0.564413	3.82051	1.10349e-08	4.32007	1.57675e-09	expressed protein
247186_at	At5g65470	-0.115688	1	0.111181	1	1.12959	0.0399695	1.22636	0.0138472	expressed protein
247189_at	At5g65390	-2.14399	3.95557e-05	-1.8525	0.000429411	-2.45446	0.253668	-2.32379	0.462431	arabinogalactan-protein (AGP7)
247208_at	At5g64870	1.67686	1	1.69233	1	2.4532	0.000197318	2.53785	0.000120514	expressed protein
247214_at	At5g64850	-0.296182	1	-0.55304	1	1.71167	0.00339758	2.28857	5.53976e-05	expressed protein
247240_at	At5g64660	1.65365	0.000742546	1.50141	0.00328938	2.23809	2.0564e-06	2.55507	2.68629e-07	U-box domain-containing protein
247279_at	At5g64310	1.54395	1.26308e-05	2.36199	6.64468e-09	2.71406	4.8459e-06	2.51206	1.5463e-05	arabinogalactan-protein (AGP1)
247351_at	At5g63790	1.82053	4.31532e-05	2.12208	3.17735e-06	2.03764	1.09526e-05	2.16041	4.5352e-06	no apical meristem (NAM) family protein (ANAC102)
247393_at	At5g63130	2.3366	9.2228e-05	3.07247	8.62094e-07	2.1661	2.29696e-05	2.81086	4.42136e-07	octicosapeptide/Phox/Bem1p (PB1) domain-containing protein
247431_at	At5g62520	1.00663	1	1.38379	1	4.61452	2.62886e-07	4.80862	1.38657e-07	NAD+ ADP-ribosyltransferase
247455_at	At5g62470	2.59668	1.56374e-08	2.19171	3.32179e-07	2.41048	0.000631081	3.09775	1.64796e-05	myb family transcription factor (MYB96)
247464_at	At5g62070	0.563616	1	0.792732	0.986926	1.84739	0.000782824	1.99472	0.000262901	calmodulin-binding family protein
247478_at	At5g62360	-1.77119	1	-2.01671	1	4.18446	0.0398979	4.51545	0.014955	invertase/pectin methylesterase inhibitor family protein
247509_at	At5g62020	1.13338	0.000145024	1.13482	0.000141977	1.59352	0.00515875	1.89985	0.000452859	heat shock transcription factor B2A (AtHSFB2A)
247533_at	At5g61570	-1.3141	0.00646914	-1.39542	0.00263405	-0.22108	1	-0.225954	1	protein kinase family protein
247543_at	At5g61600	2.24601	1.29098e-05	2.02734	7.18446e-05	2.49296	0.000107251	2.53585	8.34714e-05	ethylene-responsive element-binding family protein
247585_at	At5g60680	1.05035	0.00790476	1.61346	8.21208e-06	1.22676	0.000716675	1.46419	5.61721e-05	expressed protein
247655_at	At5g59820	2.75187	7.33803e-08	2.45881	5.48315e-07	3.21422	4.45464e-07	3.47747	1.31543e-07	zinc finger (C2H2 type) family protein (ZAT12)
247693_at	At5g59730	2.28963	0.000279268	2.17074	0.000652662	3.11139	1.23295e-08	2.94685	2.89755e-08	exocyst subunit EXO70 family protein
247706_at	At5g59480	1.21628	0.00327308	1.42235	0.000285113	2.20871	0.000522033	2.34704	0.000218945	haloacid dehalogenase-like hydrolase family protein
247708_at	At5g59550	1.921	5.33223e-06	2.02917	2.0628e-06	2.20817	1.68753e-08	2.0889	4.03488e-08	zinc finger (C3HC4-type RING finger) family protein
247723_at	At5g59220	1.67521	0.0396659	2.11528	0.00129397	0.969674	1	1.4118	0.511391	protein phosphatase 2C (PP2C), putative
247743_at	At5g59010	-0.412711	1	-0.425137	1	-1.05802	0.00536745	-1.1206	0.00245575	protein kinase-related
247780_at	At5g58770	0.348938	1	0.786526	1	2.54177	0.000337856	2.87316	5.72334e-05	dehydrodolichyl diphosphate synthase, putative / DEDOL-PP synthase, putative
247795_at	At5g58620	1.36245	0.000125336	1.25935	0.000445752	1.54271	0.000323421	1.58088	0.000227324	zinc finger (CCCH-type) family protein
247848_at	At5g58120	1.50049	0.00296798	1.78894	0.000187955	2.14228	9.0006e-05	2.25885	4.13247e-05	disease resistance protein (TIR-NBS-LRR class), putative
247924_at	At5g57655	-0.0163745	1	-0.960408	0.892758	-1.70872	0.0368324	-1.70619	0.0371781	xylose isomerase family protein
247933_at	At5g56980	0.616282	1	0.597117	1	1.55913	0.00155202	1.66238	0.000631874	expressed protein
247957_at	At5g57050	1.61716	0.00613747	2.22767	3.88025e-05	0.635906	1	0.954694	1	ABA insensitive 2 (ABI2); protein serine/threonine phosphatase
247980_at	At5g56860	-1.00968	0.00640479	-1.39163	4.03413e-05	-0.591132	1	-0.800885	1	zinc finger (GATA type) family protein
248134_at	At5g54860	1.53109	1.76383e-05	1.70833	2.69236e-06	1.40411	1	2.10439	0.126313	integral membrane transporter family protein
248146_at	At5g54940	0.255534	1	0.488528	1	1.5505	0.000179645	1.94028	6.55364e-06	eukaryotic translation initiation factor SUI1, putative
248164_at	At5g54490	1.91188	0.00381807	1.84578	0.00645802	2.47551	0.000491404	3.33538	6.21983e-06	pinoid-binding protein 1 (PBP1); calcium ion binding EF-hand protein
248193_at	At5g54080	-0.047839	1	-0.623059	1	-1.81411	0.00058305	-2.01914	0.000125576	homogentisate 1,2-dioxygenase (HGO)
248199_at	At5g54170	0.898299	1	0.923167	1	1.67983	0.0349456	2.00432	0.00342725	expressed protein
248204_at	At5g54280	-0.178695	1	-0.063968	1	-1.36393	0.00237672	-1.32395	0.00354903	myosin heavy chain, putative
248205_at	At5g54300	1.10035	1	1.12592	1	2.34793	0.0137037	2.3226	0.0156757	expressed protein
248218_at	At5g53710	3.99546	1.13906e-08	3.67338	5.2494e-08	4.31031	1.7653e-05	4.97358	2.03995e-06	expressed protein
248327_at	At5g52750	2.75902	0.000396241	2.63299	0.00083018	2.50187	0.00259468	3.33048	4.41756e-05	heavy-metal-associated domain-containing protein
248353_at	At5g52320	0.352346	1	1.08823	1	3.19456	0.000134945	2.87637	0.000602816	cytochrome P450 (CYP96A4)
248371_at	At5g51810	-0.388654	1	-0.742918	1	-1.9201	9.23582e-06	-1.70247	5.49856e-05	gibberellin 20-oxidase 2 (AtGA20OX2)
248392_at	At5g52050	1.46771	0.0121914	1.59755	0.0034914	2.66009	0.0010346	2.22866	0.0113179	MATE efflux protein-related
248400_at	At5g52020	1.43647	1	1.8105	1	3.17794	4.28478e-08	2.78205	3.39503e-07	AP2 domain-containing protein
248423_at	At5g51670	-0.430999	1	-0.355701	1	-1.06837	0.0489811	-1.23616	0.00742194	expressed protein
248448_at	At5g51190	2.98244	1.22575e-06	2.8309	3.04241e-06	2.59172	1.20512e-06	2.99116	1.3183e-07	AP2 domain-containing transcription factor, putative
248460_at	At5g50915	0.937075	0.333498	0.836068	1	1.93907	0.0099184	1.97604	0.00768271	basic helix-loop-helix (bHLH) family protein
248607_at	At5g49480	0.463952	1	0.721065	1	1.76881	0.0298382	1.96086	0.00776546	sodium-inducible calcium-binding protein (ACP1)
248611_at	At5g49520	1.5062	1	1.13744	1	2.0916	0.0303977	2.30177	0.00872452	WRKY family transcription factor (WRKY48)
248719_at	At5g47910	1.42178	0.00111958	1.17821	0.0184996	1.81841	8.71449e-05	1.85711	6.39134e-05	respiratory burst oxidase protein D (RbohD) / NADPH oxidase
248764_at	At5g47640	2.2578	6.38197e-07	2.57805	5.96228e-08	1.64032	1.45062e-05	1.73667	6.15562e-06	CCAAT-box binding transcription factor subunit B (NF-YB) (HAP3 ) (AHAP3) family (Hap3b)
248794_at	At5g47220	0.149309	1	0.870607	1	1.46814	0.00468414	1.86606	0.000163466	ethylene-responsive element-binding factor 2 (ERF2)
248799_at	At5g47230	2.15145	5.11331e-07	1.89955	4.51086e-06	2.50634	3.75266e-05	3.32484	5.2484e-07	ethylene-responsive element-binding factor 5 (ERF5)
248821_at	At5g47070	0.154465	1	0.17261	1	1.54703	0.0117603	1.48716	0.0195041	protein kinase, putative
248865_at	At5g46790	-1.11422	2.68778e-05	-1.0124	0.000131488	0.140977	1	0.174701	1	expressed protein
248914_at	At5g45750	0.400391	1	0.358678	1	1.49002	6.46925e-05	1.56074	3.26477e-05	Ras-related GTP-binding protein (AtRABA1c)
248964_at	At5g45340	2.00674	8.74933e-06	2.1919	1.90305e-06	3.17739	6.31231e-07	3.39881	2.22938e-07	cytochrome P450 family protein (CYP707A3)
249010_at	At5g44580	-0.184173	1	0.0145961	1	1.89619	0.0325207	2.03394	0.0130939	expressed protein
249061_at	At5g44550	-0.465499	1	0.0589213	1	-1.76354	0.0025266	-1.64168	0.00660882	integral membrane family protein
249072_at	At5g44060	1.23227	1.79436e-05	1.22591	1.95744e-05	1.20463	0.190392	1.30705	0.0704276	expressed protein
249087_at	At5g44210	2.05322	0.000182704	2.22861	4.74817e-05	2.37788	0.00140314	2.23031	0.00336558	ERF domain protein 9 (ERF9)
249120_at	At5g43750	-0.256002	1	0.214502	1	1.24076	0.0171901	1.6264	0.000430317	expressed protein
249144_at	At5g43270	-1.62635	0.00062291	-1.45728	0.00339156	-1.79904	1	-2.00166	0.310954	squamosa promoter-binding protein-like 2 (SPL2)
249197_at	At5g42380	2.7232	0.000312484	2.91655	0.000102619	2.94337	3.60703e-06	3.80911	6.79575e-08	calmodulin-related protein (CML37/CML39)
249208_at	At5g42650	0.576673	1	1.146	1	2.21745	0.00173425	2.08107	0.00410646	allene oxide synthase (AOS) / cytochrome P450 74A (CYP74A)
249264_s_at	At5g41740	2.22886	0.000672024	2.16339	0.00107259	2.41898	0.000999886	2.94496	5.95202e-05	disease resistance protein (TIR-NBS-LRR class), putative
	At5g41750									disease resistance protein (TIR-NBS-LRR class), putative
249339_at	At5g41100	1.77989	3.55179e-05	1.63298	0.000147239	0.569905	1	0.557248	1	expressed protein
249361_at	At5g40540	0.996266	1	0.812509	1	2.76829	1.47297e-05	3.06585	3.16441e-06	protein kinase, putative
249522_at	At5g38700	1.38434	0.083465	1.427	0.0556603	1.84364	0.000449954	2.79658	9.33711e-07	expressed protein
249599_at	At5g37990	-1.09485	1	0.0266375	1	-2.08449	8.71046e-05	-1.70983	0.00145543	S-adenosyl-L-methionine:carboxyl methyltransferase family protein
249622_at	At5g37550	0.62054	1	0.746146	0.923852	1.80404	0.000762527	1.664	0.00233053	expressed protein
249719_at	At5g35735	1.56061	0.0403405	1.61857	0.0243467	2.77703	4.02768e-06	2.53954	1.54241e-05	auxin-responsive family protein
249741_at	At5g24470	1.22151	2.6213e-05	1.11575	0.000117723	0.492398	1	0.308458	1	pseudo-response regulator 5 (APRR5)
249771_at	At5g24080	2.99464	4.60706e-06	3.11152	2.37176e-06	2.08112	1	2.23497	1	protein kinase family protein
249918_at	At5g19240	0.747249	1	1.22284	1	3.707	2.49518e-08	4.0833	5.43466e-09	expressed protein
249919_at	At5g19250	0.224274	1	-0.030032	1	1.02078	0.0111965	1.1679	0.00182057	expressed protein
249928_at	At5g22250	1.26733	1	1.66596	0.0729385	3.13852	2.66665e-07	3.2209	1.78386e-07	CCR4-NOT transcription complex protein, putative
249983_at	At5g18470	1.81823	0.181073	1.38567	1	2.63635	0.0031891	3.37547	9.7404e-05	curculin-like (mannose-binding) lectin family protein
249984_at	At5g18400	0.389206	1	0.424114	1	1.37873	0.00332473	1.67673	0.000214327	expressed protein
250007_at	At5g18670	1.60675	0.000405097	1.39743	0.00353082	0.74624	1	0.610536	1	beta-amylase, putative (BMY3) / 1,4-alpha-D-glucan maltohydrolase, putative
250012_x_at	At5g18060	-1.38895	0.00339084	-1.68264	0.000167351	-2.68034	1.30144e-05	-2.7206	1.04011e-05	auxin-responsive protein, putative
250053_at	At5g17850	0.585712	1	1.05895	1	2.05538	0.00129297	2.05341	0.00130535	cation exchanger, putative (CAX8)
250098_at	At5g17350	1.92945	0.000951443	2.18635	0.000128974	4.15	4.15922e-07	3.65721	2.8793e-06	expressed protein
250108_at	At5g15150	-0.80087	0.109987	-0.590274	1	-1.70171	0.000978809	-1.39272	0.0145862	homeobox-containing 3 (AtHB-3)
250149_at	At5g14700	1.8892	0.000248209	2.05244	6.40388e-05	2.83959	0.00490916	3.21765	0.000879711	cinnamoyl-CoA reductase-related
250158_at	At5g15190	1.80068	0.0042422	2.29779	9.13332e-05	2.51658	0.000403695	3.12645	1.70518e-05	expressed protein
250160_at	At5g15210	-1.1181	0.0155733	-1.32195	0.00127983	-1.00649	1	-1.03809	1	zinc finger homeodomain 3 (ATHB30/ZFHD3)
250239_at	At5g13580	-0.0368038	1	0.185023	1	-2.0529	0.00910378	-2.01706	0.0114089	ABC transporter family protein
250279_at	At5g13200	0.149646	1	0.0151031	1	1.63293	0.00635994	1.66272	0.00496764	GRAM domain-containing protein / ABA-responsive protein-related
250289_at	At5g13190	-0.0368626	1	0.335389	1	1.70306	5.55245e-06	1.40746	9.37815e-05	expressed protein
250292_at	At5g13220	1.04354	1	1.39096	1	3.70624	6.97348e-05	4.07959	1.68759e-05	jasmonate-ZIM-domain protein 10 (JAS1/JAZ10/TIFY9)
250335_at	At5g11650	1.75108	7.68644e-06	1.8075	4.45248e-06	2.92774	7.51626e-07	2.83382	1.23847e-06	hydrolase, alpha/beta fold family protein
250366_at	At5g11420	-0.555585	1	-0.545997	1	-1.45852	0.00427041	-1.55096	0.00184025	expressed protein
250467_at	At5g10100	0.485518	1	0.88657	1	1.71601	0.00536072	1.55987	0.0186955	trehalose-6-phosphate phosphatase, putative
250500_at	At5g09530	-0.362774	1	-0.0915668	1	-2.13847	0.0115106	-2.79749	0.000285706	hydroxyproline-rich glycoprotein family protein
250582_at	At5g07580	-1.87828	0.000140124	-1.66797	0.000934093	0.0478114	1	0.440867	1	ethylene-responsive element-binding family protein
250648_at	At5g06760	2.28058	0.0123536	2.82323	0.000483086	2.53716	0.0139775	3.01316	0.00137467	late embryogenesis abundant (LEA) group 1 domain-containing protein
250653_at	At5g06930	-0.495551	1	-0.992554	0.0189328	-1.71608	0.000356701	-1.57568	0.00118234	expressed protein
250657_at	At5g07000	-1.07714	1	-0.667139	1	-1.66526	0.0171541	-2.05721	0.000988819	sulfotransferase family protein
250673_at	At5g07070	1.40761	0.00139283	1.26094	0.00733887	1.55121	0.0341067	1.82716	0.0039759	CBL-interacting protein kinase 2 (CIPK2)
250676_at	At5g06320	2.12013	1.15488e-07	1.97059	4.25979e-07	2.82977	2.43412e-11	2.85661	2.09128e-11	HIN1 family protein / harpin-responsive family protein / NDR1/HIN1-like protein 3
250677_at	At5g06520	1.26393	0.00526456	1.35263	0.00189194	1.25576	1	1.41653	1	SWAP (Suppressor-of-White-APricot)/surp domain-containing protein
250753_at	At5g05860	1.02577	0.297829	0.589582	1	1.09197	0.0213047	1.17867	0.00780254	UDP-glucoronosyl/UDP-glucosyl transferase family protein
250777_at	At5g05440	-1.61876	0.000334039	-1.53084	0.000809419	1.33081	0.859244	0.968324	1	expressed protein
250781_at	At5g05410	3.94528	1.2869e-08	4.67228	5.67841e-10	4.75499	1.44832e-09	4.60221	2.43228e-09	DRE-binding protein (DREB2A)
250826_at	At5g05220	3.4265	8.01096e-09	4.43636	6.60169e-11	4.27027	3.5127e-06	4.502	1.57061e-06	expressed protein
250936_at	At5g03120	-1.81799	3.17995e-05	-1.52706	0.000546818	-0.35033	1	-0.593165	1	expressed protein
251039_at	At5g02020	2.41728	0.0003162	2.59911	9.7386e-05	-0.154909	1	0.416918	1	expressed protein
251072_at	At5g01740	-1.97083	8.58909e-05	-1.91612	0.000136168	-0.157346	1	-0.771036	1	expressed protein
251156_at	At3g63060	2.34813	3.24337e-06	3.67484	1.01345e-09	2.91041	0.000271429	3.35801	3.37895e-05	circadian clock coupling factor, putative
251190_at	At3g62690	1.13966	0.00720406	1.22237	0.0025272	0.599533	1	0.552165	1	zinc finger (C3HC4-type RING finger) family protein (ATL5)
251259_at	At3g62260	2.53343	1.43098e-07	2.71004	4.24686e-08	2.90169	6.92059e-08	2.44007	1.01095e-06	protein phosphatase 2C (PP2C), putative
251272_at	At3g61890	2.42135	2.72974e-06	2.5358	1.21835e-06	1.91381	0.0192068	2.55436	0.000376057	homeobox-leucine zipper protein 12 (HB-12) / HD-ZIP transcription factor 12
251306_at	At3g61260	-0.779411	0.202063	-0.673626	1	-1.54258	0.00422947	-1.73874	0.000811166	DNA-binding family protein / remorin family protein
251309_at	At3g61220	0.0911637	1	0.14525	1	1.15411	0.0271124	1.34653	0.00354147	short-chain dehydrogenase/reductase (SDR) family protein
251336_at	At3g61190	2.05507	0.0025187	2.42613	0.000185009	3.71642	3.56179e-10	4.03472	9.56226e-11	BON1-associated protein 1 (BAP1)
251505_at	At3g59050	0.632251	1	0.608374	1	1.36463	0.00118182	1.40944	0.000749937	polyamine oxidase 3
251575_at	At3g58120	-1.67499	0.00103506	-1.32566	0.0329214	-1.9216	1	-1.81765	1	bZIP transcription factor family protein
251640_at	At3g57450	1.15699	0.243839	1.17153	0.209564	2.4818	1.95547e-06	2.75069	4.03224e-07	expressed protein
251725_at	At3g56260	2.36483	1.19868e-06	2.33412	1.50629e-06	3.22025	4.71608e-05	3.58982	9.37566e-06	expressed protein
251727_at	At3g56290	0.572664	1	0.607886	1	1.60625	2.45243e-05	1.93955	1.4297e-06	expressed protein
251745_at	At3g55980	2.63649	1.47887e-06	3.05052	1.11137e-07	3.18569	4.428e-09	3.44184	1.29754e-09	zinc finger (CCCH-type) family protein
251751_at	At3g55720	1.39213	1	1.2397	1	1.64661	0.0128729	1.79223	0.00415605	expressed protein
251774_at	At3g55840	2.00718	0.000179978	2.52721	3.75724e-06	1.39956	1	1.92045	0.186168	expressed protein
251820_at	At3g55040	-0.0193074	1	0.0839349	1	1.086	0.00219794	1.20913	0.000489928	In2-1 protein, putative
251870_at	At3g54510	0.329505	1	-0.295113	1	-1.69065	4.66185e-05	-1.52784	0.00020294	early-responsive to dehydration protein-related / ERD protein-related
251910_at	At3g53810	1.47523	0.000127306	1.05585	0.021404	1.09166	0.0420575	1.24708	0.00748061	lectin protein kinase, putative
251973_at	At3g53180	1.21426	1.91315e-05	1.06413	0.000170548	0.578109	1	0.803999	1	glutamine synthetase, putative
252036_at	At3g52070	-0.217971	1	-0.206853	1	-1.5007	0.00981975	-1.45167	0.0150668	expressed protein
252053_at	At3g52400	1.51901	0.00146874	1.88244	4.67376e-05	2.10785	0.000589125	2.03256	0.000978284	syntaxin, putative (SYP122)
252126_at	At3g50950	0.468264	1	0.603847	1	1.08724	0.0229418	1.36434	0.00108814	disease resistance protein (CC-NBS-LRR class), putative
252131_at	At3g50930	2.78187	0.000183537	2.81762	0.000149069	2.65178	0.000151597	3.14146	1.25052e-05	AAA-type ATPase family protein
252160_at	At3g50570	-1.15992	0.000281824	-1.38658	1.47179e-05	-0.432362	1	-0.479566	1	hydroxyproline-rich glycoprotein family protein
252193_at	At3g50060	1.66825	0.00211046	2.1934	2.57741e-05	2.16358	7.88189e-05	2.36343	2.14168e-05	myb family transcription factor (MYB77)
252278_at	At3g49530	1.95761	2.24746e-06	2.08805	7.25143e-07	2.05043	3.63859e-07	1.94512	8.19086e-07	no apical meristem (NAM) family protein (ANAC062)
252321_at	At3g48510	2.53284	5.42333e-06	2.80372	9.24147e-07	1.25116	1	1.79221	0.180554	expressed protein
252368_at	At3g48520	0.440117	1	1.42175	1	3.86122	1.45527e-05	3.81705	1.72583e-05	cytochrome P450 family protein (CYP94B3)
252374_at	At3g48100	1.87136	0.000220045	1.48547	0.00780837	0.814823	1	1.67934	0.116956	two-component responsive regulator / response regulator 5 (ARR5)
252377_at	At3g47960	0.47398	1	0.883076	1	2.01497	0.000331039	1.75873	0.00221401	proton-dependent oligopeptide transport (POT) family protein
252378_at	At3g47570	0.653704	1	0.640966	1	1.06449	0.0130338	1.12006	0.00662341	leucine-rich repeat transmembrane protein kinase, putative
252408_at	At3g47600	1.15977	0.011963	1.2364	0.00467689	0.696974	1	1.29675	1	myb family transcription factor (MYB94)
252415_at	At3g47340	1.23343	1	-0.219582	1	-2.34564	0.0407747	-2.35759	0.0379063	asparagine synthetase 1 (glutamine-hydrolyzing) / glutamine-dependent asparagine synthetase 1 (ASN1)
252425_at	At3g47620	-0.677064	1	-0.532624	1	-1.19824	0.000263211	-1.13918	0.000538576	TCP family transcription factor, putative
252450_s_at	At3g47090	1.0268	0.0320787	1.56585	4.85075e-05	0.687025	1	0.904394	1	leucine-rich repeat transmembrane protein kinase, putative
	At3g47580									leucine-rich repeat transmembrane protein kinase, putative
252470_at	At3g46930	0.784209	1	0.42592	1	1.17322	0.0196244	1.53245	0.000522914	protein kinase family protein
252483_at	At3g46600	1.51315	2.02586e-05	1.68035	3.36869e-06	1.10231	0.0136276	1.34145	0.000952844	scarecrow transcription factor family protein
252533_at	At3g46110	0.532733	1	0.81309	1	2.06237	0.00256176	1.95208	0.00536384	signal transducer
252543_at	At3g45780	-0.781851	1	-0.34673	1	-1.25156	0.000724166	-1.07677	0.00568409	protein kinase / nonphototropic hypocotyl protein 1 (NPH1) / phototropin
252570_at	At3g45300	-0.506765	1	-0.96111	0.968911	-2.21043	0.000142691	-2.13684	0.000231758	isovaleryl-CoA-dehydrogenase (IVD)
252592_at	At3g45640	1.68072	7.32502e-05	1.77206	3.03505e-05	1.25894	0.00579957	1.65076	0.000131227	mitogen-activated protein kinase, putative / MAPK, putative (MPK3)
252629_at	At3g44970	1.2098	1	-0.0102185	1	1.6779	0.00114111	2.82764	5.12356e-07	cytochrome P450 family protein (CYP708A4)
252638_at	At3g44540	-1.01921	0.654587	-0.696758	1	-1.44296	0.0300808	-1.65536	0.00496128	acyl CoA reductase, putative
252692_at	At3g43960	-0.672185	1	-0.165601	1	-1.21894	0.00912342	-1.16914	0.01565	cysteine proteinase, putative
252908_at	At4g39670	2.53187	0.0238655	2.56281	0.02016	2.73992	0.0047194	3.50912	0.000147661	glycolipid binding / glycolipid transporter
252944_at	At4g39320	0.566426	1	0.742346	1	1.72735	0.0302679	2.12105	0.00198377	microtubule-associated protein-related
252965_at	At4g38860	-2.06991	0.0424453	-2.07607	0.0408862	-1.96007	1	-1.54176	1	auxin-responsive protein, putative
252972_at	At4g38840	-1.3639	0.0186731	-1.38459	0.0151002	-0.310323	1	-0.0596666	1	auxin-responsive protein, putative
252988_at	At4g38410	1.36322	1	1.06028	1	2.69151	0.00395969	2.51593	0.00968763	dehydrin, putative
253038_at	At4g37790	0.699931	1	0.640065	1	1.04257	0.0258251	1.18622	0.00471913	homeobox-leucine zipper protein 22 (HAT22) / HD-ZIP protein 22
253040_at	At4g37800	-0.0238293	1	-0.378525	1	1.36754	0.0405899	1.79345	0.00110063	xyloglucan:xyloglucosyl transferase, putative / xyloglucan endotransglycosylase, putative / endo-xyloglucan transferase, putative
253042_at	At4g37550	-0.165685	1	-0.199232	1	-1.09627	0.0322898	-1.06042	0.0485491	formamidase, putative / formamide amidohydrolase, putative
253050_at	At4g37450	-1.32191	1.75605e-05	-1.1191	0.000274815	-0.563167	1	-0.670218	1	arabinogalactan-protein (AGP18)
253104_at	At4g36010	0.659884	1	0.732313	1	3.05426	1.02903e-06	2.70975	6.33918e-06	pathogenesis-related thaumatin family protein
253113_at	At4g35985	-0.00582539	1	0.22079	1	1.80698	0.000791395	1.75054	0.00122807	senescence/dehydration-associated protein-related
253140_at	At4g35480	0.934375	1	0.946149	1	1.38839	0.0316956	1.47007	0.0150961	zinc finger (C3HC4-type RING finger) family protein
253145_at	At4g35560	1.90603	1.40797e-05	2.16856	1.51982e-06	1.33903	1	1.78042	1	expressed protein
253207_at	At4g34770	-1.92899	7.94142e-07	-2.03496	3.07946e-07	-2.01222	0.0154678	-2.29301	0.00270012	auxin-responsive family protein
253279_at	At4g34030	-0.531929	1	-0.336169	1	-2.49306	4.54113e-05	-2.85429	6.03934e-06	methylcrotonyl-CoA carboxylase beta chain, mitochondrial / 3-methylcrotonyl-CoA carboxylase 2 (MCCB)
253281_at	At4g34138	-0.382427	1	-0.0911591	1	-1.36425	0.00168666	-1.66491	9.95553e-05	UDP-glucoronosyl/UDP-glucosyl transferase family protein
253284_at	At4g34150	1.50787	0.00584697	1.70669	0.000886247	2.23866	6.02354e-07	2.04576	2.38989e-06	C2 domain-containing protein
253292_at	At4g33985	0.936045	0.206558	0.853233	0.653761	2.26679	0.000110979	2.23502	0.000135795	expressed protein
253293_at	At4g33905	1.81691	1.56401e-05	2.14923	8.55631e-07	1.43062	1	1.91026	1	peroxisomal membrane protein 22 kDa, putative
253323_at	At4g33920	1.38537	0.00261309	1.61524	0.000235439	1.76695	0.0356858	1.77882	0.0324979	protein phosphatase 2C (PP2C) family protein
253331_at	At4g33490	-0.308146	1	-0.449521	1	-1.64413	9.13908e-05	-1.62889	0.000104386	aspartic-type endopeptidase / pepsin A
253405_at	At4g32800	-0.759996	1	-0.44515	1	1.54784	0.0207422	1.63437	0.0101505	AP2 domain-containing transcription factor TINY, putative
253414_at	At4g33050	1.89541	0.000881185	1.68233	0.00544158	2.09229	0.00038645	2.4437	4.06584e-05	embryo sac development arrest 39 (EDA39); calmodulin binding
253423_at	At4g32280	-2.22937	0.000128685	-2.86254	1.8684e-06	-2.94204	0.00318142	-3.23566	0.000852443	auxin-responsive AUX/IAA family protein (IAA29)
253455_at	At4g32020	1.27003	0.000413566	1.19706	0.00105116	1.15081	0.654352	0.99751	1	expressed protein
253485_at	At4g31800	1.09207	1	1.46902	1	4.77419	5.50774e-10	4.52365	1.29951e-09	WRKY family transcription factor (WRKY18)
253628_at	At4g30280	0.661152	1	0.495967	1	1.79418	0.000548873	2.17746	3.32671e-05	xyloglucan:xyloglucosyl transferase, putative / xyloglucan endotransglycosylase, putative / endo-xyloglucan transferase, putative
253643_at	At4g29780	3.24533	1.67748e-07	3.75531	1.19487e-08	4.21814	7.5927e-09	4.35483	4.58413e-09	expressed protein
253737_at	At4g28703	2.04788	1.6701e-09	2.39409	9.08006e-11	1.46269	1	1.92652	0.583488	expressed protein
253754_at	At4g29020	-0.723944	1	-0.354145	1	-1.57457	0.00806874	-1.64744	0.00438748	glycine-rich protein
253780_at	At4g28400	0.401152	1	0.622983	1	1.24527	0.049508	1.36321	0.0155233	protein phosphatase 2C, putative / PP2C, putative
253794_at	At4g28720	-0.912106	0.976834	-1.03121	0.222204	-1.95549	0.00989918	-1.84783	0.0205488	flavin-containing monooxygenase family protein / FMO family protein
253799_at	At4g28140	5.03393	5.7615e-11	4.79601	1.42887e-10	4.47629	0.000289909	4.51784	0.000253233	AP2 domain-containing transcription factor, putative
253813_at	At4g28150	1.6779	1.33596e-07	1.37288	4.57319e-06	1.25297	1	1.41973	1	expressed protein
253830_at	At4g27652	2.29345	0.000646776	2.68398	5.05493e-05	3.67095	1.36582e-06	4.28653	1.24845e-07	expressed protein
253859_at	At4g27657	4.41214	1.2292e-09	5.37234	3.09456e-11	5.17044	3.30581e-08	5.95961	3.51991e-09	expressed protein
253872_at	At4g27410	2.6016	1.22832e-05	3.18304	3.66354e-07	2.5668	2.19559e-06	2.59423	1.86585e-06	no apical meristem (NAM) family protein (ANAC072/RD26)
253879_s_at	At4g27570	1.02323	1	1.48905	1	2.82743	0.00445058	2.58282	0.0146641	glycosyltransferase family protein
	At4g27560									glycosyltransferase family protein
253891_at	At4g27720	0.114288	1	0.215047	1	1.42015	0.00345906	1.36142	0.00607581	expressed protein
253908_at	At4g27260	0.148161	1	0.183113	1	-1.73238	0.00349293	-2.06854	0.00029359	auxin-responsive GH3 family protein
253915_at	At4g27280	1.76068	0.000181482	1.91901	4.40183e-05	2.1828	1.05824e-05	2.36701	3.11462e-06	calcium-binding EF hand family protein
253919_at	At4g27350	0.390124	1	0.865478	0.0131802	1.71353	1.6336e-06	1.42037	2.74856e-05	expressed protein
254074_at	At4g25490	3.83238	2.21791e-08	4.65235	6.2425e-10	4.93111	2.07745e-07	4.57705	6.56355e-07	DRE-binding protein (DREB1B) / CRT/CRE-binding factor 1 (CBF1)
254075_at	At4g25470	3.3584	1.45917e-08	3.68745	2.62235e-09	4.17759	2.28893e-05	3.80404	9.06124e-05	DRE-binding protein (DREB1C) / CRT/DRE-binding factor 2 (CBF2)
254085_at	At4g24960	0.53819	1	1.12481	1	2.79781	0.000240155	2.79076	0.000248276	ABA-responsive protein (HVA22d)
254110_at	At4g25260	-1.27925	0.193965	-1.22743	0.329164	-1.86807	2.97159e-05	-1.77439	6.32541e-05	invertase/pectin methylesterase inhibitor family protein
254120_at	At4g24570	2.96048	4.03748e-06	3.75489	6.01186e-08	4.27266	2.05266e-08	4.04633	4.81962e-08	mitochondrial substrate carrier family protein
254158_at	At4g24380	0.999684	1	1.86916	0.32898	2.95977	5.71146e-08	3.37312	7.31526e-09	hydrolase, acting on ester bonds
254193_at	At4g23870	-0.919179	1	-0.100005	1	-1.79851	0.000308503	-1.37154	0.0126245	expressed protein
254221_at	At4g23820	-0.802996	0.0354036	-0.797822	0.0388549	-1.39768	0.00586682	-1.57777	0.00111661	glycoside hydrolase family 28 protein / polygalacturonase (pectinase) family protein
254231_at	At4g23810	4.018	3.1487e-08	3.2894	1.12367e-06	3.62408	3.77025e-07	4.21304	3.61797e-08	WRKY family transcription factor (WRKY 53)
254255_at	At4g23220	2.22684	0.000523127	1.64529	0.046742	2.16556	0.0210178	2.53948	0.00252304	protein kinase family protein
254321_at	At4g22590	1.21845	1	1.63913	0.169862	2.26239	0.000263625	2.6518	2.597e-05	trehalose-6-phosphate phosphatase, putative
254331_s_at	At4g22710	0.786782	1	0.602236	1	1.80287	0.000692851	1.89526	0.000340308	cytochrome P450 (CYP706A2)
	At4g22690									cytochrome P450 (CYP706A1)
254384_at	At4g21870	-2.6304	0.00631454	-2.52031	0.011828	2.13377	1	2.47168	0.69413	26.5 kDa class P-related heat shock protein (HSP26.5-P)
254408_at	At4g21390	2.85069	0.000629434	2.13446	0.0457221	1.42877	1	2.79556	1	S-locus lectin protein kinase family protein
254413_at	At4g21440	2.36266	0.0103371	3.29609	5.6768e-05	1.43935	1	2.5356	1	myb family transcription factor (MYB102)
254431_at	At4g20840	1.22769	0.00424367	1.1572	0.0101744	0.60972	1	1.57814	1	FAD-binding domain-containing protein
254447_at	At4g20860	0.821244	1	0.528329	1	1.80449	0.0495437	2.42635	0.000970287	FAD-binding domain-containing protein
254487_at	At4g20780	1.21964	0.493802	0.720294	1	2.2278	0.0221947	2.74114	0.00137978	calcium-binding protein, putative
254492_at	At4g20260	-1.27733	2.41924e-05	-1.0924	0.000316663	-0.380512	1	-0.553403	1	DREPP plasma membrane polypeptide family protein
254572_at	At4g19380	-1.11655	0.018063	-1.17326	0.00885244	0.252581	1	-0.564692	1	alcohol oxidase-related
254573_at	At4g19420	-1.20425	0.00406085	-1.05173	0.029015	-0.523384	1	-0.751103	1	pectinacetylesterase family protein
254592_at	At4g18880	1.82153	1.00858e-06	1.43652	5.85935e-05	1.17431	0.00768926	1.8679	1.04011e-05	heat shock transcription factor 21 (HSF21)
254652_at	At4g18170	3.56433	4.82484e-07	2.70856	5.42129e-05	2.28127	1	2.99053	0.050136	WRKY family transcription factor (WRKY28)
254784_at	At4g12720	0.50701	1	0.836846	1	2.39018	1.05314e-05	2.65825	2.11066e-06	MutT/nudix family protein (AtNUDT7)
254809_at	At4g12410	1.67991	0.00705704	2.27281	6.12468e-05	2.96696	0.000760664	2.89631	0.00106187	auxin-responsive family protein
254926_at	At4g11280	2.76235	1.14042e-08	2.9444	3.53225e-09	4.14827	5.84282e-09	3.97493	1.14593e-08	1-aminocyclopropane-1-carboxylate synthase 6 / ACC synthase 6 (ACS6)
254996_at	At4g10390	1.04876	1	1.24021	1	2.17717	0.000218772	1.76336	0.00412952	protein kinase family protein
255032_at	At4g09500	1.54425	0.000216197	1.96256	3.88893e-06	1.12127	0.802123	1.02996	1	glycosyltransferase family protein
255250_at	At4g05100	3.64168	1.94832e-07	3.73612	1.23124e-07	2.52545	0.04266	3.67957	0.000263235	myb family transcription factor (MYB74)
255285_at	At4g04630	-0.457735	1	-0.236152	1	-1.91297	0.00128132	-1.53667	0.0237995	expressed protein
255417_at	At4g03190	-0.922886	0.008292	-0.841123	0.0313473	-1.41994	0.0107273	-1.76367	0.000553147	F-box family protein (FBL18) / GRR1-like protein 1 (GRH1)
255433_at	At4g03210	-1.44299	0.00204389	-1.26262	0.0148416	0.0381526	1	-0.0603151	1	xyloglucan endotransglucosylase/hydrolase 9 (XTH9)
255502_at	At4g02410	2.0854	2.91342e-07	2.0398	4.31306e-07	1.54094	0.0219228	1.97406	0.00077597	lectin protein kinase family protein
255602_at	At4g01026	2.39845	1.2275e-09	2.3232	2.21346e-09	2.27942	0.00239612	2.68207	0.000243869	expressed protein
255628_at	At4g00850	0.513028	1	0.747564	1	1.24025	0.0410586	1.29772	0.0229187	GRF1-interacting factor 3 (GIF3)
255655_at	At4g00980	3.98714	2.60351e-12	4.93318	4.47653e-14	3.23158	1.61009e-05	2.77249	0.000152504	zinc knuckle (CCHC-type) family protein
255719_at	At1g32080	-0.120126	1	0.218246	1	1.33786	0.00937102	1.4075	0.00474223	membrane protein, putative
255723_at	At3g29575	1.72723	0.000667393	1.78055	0.00041233	0.123815	1	0.650855	1	expressed protein
255753_at	At1g18570	2.12715	4.29057e-05	1.40893	0.025218	0.719461	1	1.49313	1	myb family transcription factor (MYB51)
255786_at	At1g19670	0.0985754	1	0.744561	1	2.16356	0.00148798	1.85013	0.0121896	coronatine-responsive protein / coronatine-induced protein 1 (CORI1)
255795_at	At2g33380	2.84043	5.27204e-07	3.37622	2.36669e-08	2.26618	0.0130504	2.60133	0.00204419	calcium-binding RD20 protein (RD20)
255802_s_at	At4g10150	-0.0265221	1	-0.193056	1	-1.38201	0.00150877	-1.33224	0.0024893	zinc finger (C3HC4-type RING finger) family protein
	At4g10160									zinc finger (C3HC4-type RING finger) family protein
255822_at	At2g40610	-0.767112	1	-0.680646	1	-2.65237	5.06055e-06	-2.4622	1.54474e-05	expansin, putative (AtEXPA8)
255926_at	At1g22190	3.03359	4.74586e-11	2.93175	9.01392e-11	2.93443	7.14587e-08	2.95177	6.51804e-08	AP2 domain-containing transcription factor, putative
255937_at	At1g12610	2.3273	1	3.25518	0.0939022	4.69715	6.07747e-11	4.63634	7.49073e-11	DRE-binding protein, putative / CRT/DRE-binding factor, putative / dwarf and delayed flowering 1 (DDF1)
255969_at	At1g22330	-1.60229	0.00344932	-1.36311	0.0359445	-1.19857	1	-1.83801	1	RNA recognition motif (RRM)-containing protein
256009_at	At1g19210	1.88869	2.07121e-05	2.30861	6.4315e-07	3.06918	2.517e-05	2.81907	8.76821e-05	AP2 domain-containing transcription factor, putative
256017_at	At1g19180	1.8871	1	2.21724	0.37199	3.56819	1.54106e-07	3.35933	3.92085e-07	jasmonate-ZIM-domain protein 1 (JAZ1/TIFY10A)
256061_at	At1g07040	0.0246148	1	-0.33237	1	-2.10468	0.00240321	-1.97738	0.00556491	expressed protein
256062_at	At1g07090	-1.61502	0.000287548	-1.57865	0.000413805	-0.779324	1	-0.985889	0.762528	expressed protein
256066_at	At1g06980	-0.259415	1	-0.274129	1	-1.87914	4.89241e-05	-1.32891	0.00639543	expressed protein
256093_at	At1g20823	2.41946	3.82013e-08	2.60188	1.01586e-08	2.40859	3.10529e-07	2.10336	2.48064e-06	zinc finger (C3HC4-type RING finger) family protein
256129_at	At1g18210	-0.514176	1	-0.184152	1	1.40179	0.000290215	1.07505	0.0110906	calcium-binding protein, putative
256159_at	At1g30135	1.1123	1	1.31062	1	1.98688	0.00132649	3.28906	7.9667e-07	jasmonate-ZIM-domain protein 8 (JAZ8/TIFY5A)
256168_at	At1g51805	-0.261964	1	0.163991	1	1.50206	0.0392865	1.78502	0.00410281	leucine-rich repeat protein kinase, putative
256185_at	At1g51700	1.84464	1.02616e-07	1.77307	2.08442e-07	2.02596	1.026e-06	1.89832	2.76685e-06	Dof-type zinc finger domain-containing protein (ADOF1)
256237_at	At3g12610	-0.595708	1	-0.802892	1	-1.39794	0.0357496	-1.40991	0.0318134	DNA-damage-repair/toleration protein, putative (DRT100)
256300_at	At1g69490	3.85226	2.96507e-10	4.0626	1.09639e-10	1.6595	0.0428735	2.01354	0.00340397	no apical meristem (NAM) family protein (ANAC029) / NAC-like, activated by AP3/PI (NAP)
256356_s_at	At1g66500	3.46953	4.22911e-07	4.25017	1.08845e-08	5.30056	7.7285e-09	5.411	5.5772e-09	zinc finger (C2H2-type) family protein
	At5g43620									S-locus protein-related
256430_at	At3g11020	1.37556	0.00748126	1.56153	0.00109842	1.94036	0.00015773	1.98652	0.000111896	DRE-binding protein (DREB2B)
256442_at	At3g10930	2.82638	1.63726e-07	3.24223	1.36614e-08	3.27943	0.000912131	4.17536	2.79447e-05	expressed protein
256522_at	At1g66160	1.61201	0.465471	1.67472	0.293186	2.52808	0.000480563	3.58701	2.77704e-06	U-box domain-containing protein
256526_at	At1g66090	3.25867	7.19735e-09	3.42977	2.80602e-09	3.25274	1.38482e-06	3.44107	5.83598e-07	disease resistance protein (TIR-NBS class), putative
256598_at	At3g30180	-1.32387	0.00199829	-1.70485	3.43808e-05	-0.828651	1	-1.10101	0.247692	cytochrome P450, putative (CYP85A2) / brassinosteroid-6-oxidase 2 (BR6OX2)
256633_at	At3g28340	2.17899	2.56922e-05	2.169	2.77397e-05	2.27161	0.00218415	3.11672	2.34815e-05	Galacturonosyltransferase-like 10 (GATL10)
256772_at	At3g13750	0.751557	1	0.0930932	1	-1.00248	0.043422	-1.18479	0.00491747	beta-galactosidase 1 (BGAL1) / lactase, putative
256861_at	At3g23920	2.23923	3.17147e-07	2.21581	3.82153e-07	2.36216	5.34988e-07	2.16774	1.99351e-06	beta-amylase 1 (BAM1/BMY7/TR-BAMY)
256878_at	At3g26460	-0.913823	1	-0.22535	1	-1.77616	0.0259392	-1.97577	0.0064143	major latex protein-related / MLP-related
256891_at	At3g19030	0.406458	1	0.651621	1	1.30394	0.000537203	1.56655	3.77701e-05	expressed protein
256965_at	At3g13450	0.23946	1	-0.158714	1	-2.08723	3.78281e-05	-1.9247	0.000123523	DARK INDUCIBLE 4 (DIN4); 3-methyl-2-oxobutanoate dehydrogenase (2-methylpropanoyl-transferring)
257022_at	At3g19580	2.66839	5.43597e-08	2.76561	2.84083e-08	2.1565	5.95315e-07	2.4172	1.01627e-07	zinc finger (C2H2 type) protein 2 (AZF2)
257083_s_at	At3g20590	0.932909	0.0548629	0.822156	0.288081	2.05771	0.00123443	2.85987	1.04632e-05	non-race specific disease resistance protein, putative
	At3g20600									non-race specific disease resistance protein, putative
257112_at	At3g20120	-0.735569	0.0367452	-0.621642	0.337684	-1.17934	0.00275571	-1.1338	0.00467545	cytochrome P450 family protein (CYP705A21)
257203_at	At3g23730	-2.28403	0.000196809	-2.00448	0.00155192	-1.97621	1	-1.03029	1	xyloglucan:xyloglucosyl transferase, putative / xyloglucan endotransglycosylase, putative / endo-xyloglucan transferase, putative
257206_at	At3g16530	0.621576	1	0.0125154	1	2.59787	0.000790961	2.70055	0.000456328	legume lectin family protein
257262_at	At3g21890	2.43328	1.55384e-07	2.9628	4.33974e-09	3.65598	3.8771e-06	3.70216	3.2015e-06	zinc finger (B-box type) family protein
257271_at	At3g28007	1.34567	0.0345654	1.47851	0.00905542	0.820811	1	1.46636	1	nodulin MtN3 family protein
257280_at	At3g14440	3.65275	3.26204e-07	4.14081	3.42419e-08	2.38512	0.0022812	2.8336	0.000201723	9-cis-epoxycarotenoid dioxygenase 3 (AtNCED3) / neoxanthin cleavage enzyme, putative / carotenoid cleavage dioxygenase, putative
257294_at	At3g15570	0.0712011	1	-0.488614	1	-1.45577	0.00384528	-1.58088	0.00123621	phototropic-responsive NPH3 family protein
257339_s_at	AtMg01080	0.73454	1	0.762644	1	1.30405	0.0190709	1.51386	0.00261279	subunit 9 of mitochondrial F0-ATPase
	AtMg00040									hypothetical protein
	At2g07671									H+-transporting two-sector ATPase, C subunit family protein
257506_at	At1g29440	-1.72202	0.00545218	-1.4834	0.0461686	-0.980423	1	-0.420955	1	auxin-responsive family protein
257536_at	At3g02800	3.04368	1.57509e-08	2.6925	1.44649e-07	2.36804	0.0076162	2.74512	0.00101302	tyrosine specific protein phosphatase family protein
257607_at	At3g13880	1.09301	0.0422361	1.63396	9.36539e-05	0.765667	1	1.18467	1	pentatricopeptide (PPR) repeat-containing protein
257641_s_at	At3g25760	0.288884	1	0.940504	1	2.93283	0.0138402	2.72877	0.0346549	early-responsive to dehydration stress protein (ERD12) / allene oxide cyclase 1 (AOC1)
	At3g25770									allene oxide cyclase 2 (AOC2)
257644_at	At3g25780	1.29797	1	1.84069	1	3.52573	0.000198393	3.77776	7.26994e-05	allene oxide cyclase 3 (AOC3) / early-responsive to dehydration protein, putative
257651_at	At3g16850	-0.655267	1	-0.657981	1	-1.25787	0.00644496	-1.44666	0.000949896	glycoside hydrolase family 28 protein / polygalacturonase (pectinase) family protein
257784_at	At3g26980	0.555741	1	0.3833	1	1.4631	0.0446491	2.12328	0.000293473	membrane-anchored ubiquitin-fold protein 4 precursor (MUB4)
257785_at	At3g26980	0.334707	1	0.229378	1	1.55871	0.00374029	2.04974	7.83688e-05	membrane-anchored ubiquitin-fold protein 4 precursor (MUB4)
257832_at	At3g26740	-0.311693	1	-0.289605	1	-1.24191	0.046963	-1.38528	0.0115039	CCR-like (CCL)
257894_at	At3g17100	-0.597685	1	-0.838965	0.245458	-1.91117	0.000542587	-2.01205	0.000260148	transcription factor
257919_at	At3g23250	2.13638	0.000587856	2.48896	4.92542e-05	3.18628	1.87e-05	3.74858	1.6102e-06	myb family transcription factor (MYB15)
257974_at	At3g20820	-0.197175	1	-0.338065	1	-1.32305	0.0119448	-1.26088	0.0221351	leucine-rich repeat family protein
258109_at	At3g23640	-0.30784	1	-0.278681	1	-1.32956	8.37781e-05	-1.29126	0.000127789	glycosyl hydrolase family 31 protein / heteroglycan glucosidase 1 (HGL1)
258139_at	At3g24520	2.70619	1.40034e-07	3.24453	5.1827e-09	2.0357	0.000135495	2.28572	2.47528e-05	heat shock transcription factor family protein (At-HSFC1)
258156_at	At3g18050	-0.481658	1	-0.446067	1	-2.02382	0.00854814	-2.00977	0.00931745	expressed protein
258207_at	At3g14050	1.25292	0.00327059	1.38819	0.000672635	0.378372	1	0.710939	1	RelA/SpoT protein, putative (RSH2)
258282_at	At3g26910	1.30702	0.00414083	1.52816	0.000367629	0.475517	1	0.307997	1	hydroxyproline-rich glycoprotein family protein
258395_at	At3g15500	3.08784	8.19614e-08	3.25803	3.10456e-08	2.29657	0.00222028	2.5571	0.000494654	no apical meristem (NAM) family protein (ANAC055/AtNAC3)
258436_at	At3g16720	1.5254	5.52635e-05	1.49787	7.46598e-05	1.54003	0.00280995	1.59251	0.00176763	zinc finger (C3HC4-type RING finger) family protein
258452_at	At3g22370	1.00096	0.00758612	1.098	0.00189259	1.14465	0.760082	1.20658	0.413697	alternative oxidase 1a, mitochondrial (AOX1A)
258507_at	At3g06500	2.1985	0.000130471	2.76852	2.66056e-06	2.91564	4.21807e-07	2.85321	5.88473e-07	beta-fructofuranosidase, putative / invertase, putative / saccharase, putative / beta-fructosidase, putative
258537_at	At3g04210	1.16842	1	1.00201	1	2.50849	3.55916e-05	2.77785	7.77405e-06	disease resistance protein (TIR-NBS class), putative
258552_at	At3g07010	-0.490428	1	-0.457294	1	-1.47269	0.00166511	-1.25978	0.0134955	pectate lyase family protein
258606_at	At3g02840	3.30885	2.86744e-06	3.0712	1.03387e-05	2.9708	0.00194896	4.09823	1.91487e-05	immediate-early fungal elicitor family protein
258607_at	At3g02730	-0.179841	1	0.0644099	1	1.25272	0.00298871	1.57462	0.000118817	thioredoxin F-type 1 (ATF1/TRXF1)
258653_at	At3g09870	0.556487	1	0.470232	1	1.1138	0.0100482	1.14262	0.00712621	auxin-responsive family protein
258682_at	At3g08720	1.20876	1	1.28523	0.622822	1.15983	0.0381274	1.3825	0.0038139	serine/threonine protein kinase (PK19)
258742_at	At3g05800	1.13293	0.920966	1.27929	0.211533	1.32155	0.00582174	1.15852	0.0321375	transcription factor
258787_at	At3g11840	3.26593	5.38942e-08	2.81125	7.83512e-07	2.37486	4.89147e-05	2.98863	1.55309e-06	U-box domain-containing protein
258792_at	At3g04640	1.62922	0.0349766	2.10175	0.000804344	2.88179	5.48728e-09	2.94423	3.90713e-09	glycine-rich protein
258830_at	At3g07090	0.447846	1	0.76371	0.054862	1.37765	0.0128291	1.65245	0.00109288	expressed protein
258840_at	At3g04620	1.81505	6.92179e-05	1.74755	0.000128974	1.71123	0.0661999	1.66964	0.0883621	expressed protein
258901_at	At3g05640	2.25854	4.50532e-06	2.11883	1.34428e-05	-0.535157	1	-0.312908	1	protein phosphatase 2C, putative / PP2C, putative
258905_at	At3g06390	-0.301461	1	-0.260939	1	-2.11918	0.00363049	-2.21904	0.00192824	integral membrane family protein
258947_at	At3g01830	1.30803	1	2.05448	1	2.33501	0.0183336	3.53952	5.674e-05	calmodulin-related protein, putative
258990_at	At3g08840	-0.383487	1	-0.55716	1	-1.06632	0.02854	-1.76886	2.49721e-05	D-alanine--D-alanine ligase family
259231_at	At3g11410	2.34666	3.68308e-07	2.76431	1.92951e-08	1.51025	1.36226e-05	1.38358	4.98154e-05	protein phosphatase 2C, putative (AtPP2CA)
259298_at	At3g05370	1.97157	0.000276627	1.5917	0.00750226	1.50321	0.0448354	2.08191	0.000572526	disease resistance family protein
259312_at	At3g05200	1.01818	0.000140772	1.27453	3.19916e-06	1.05877	0.0289269	1.27575	0.00244807	zinc finger (C3HC4-type RING finger) family protein (ATL6)
259418_at	At1g02390	0.540271	1	1.63907	1	1.26686	0.0182768	1.25602	0.0202662	glycerol-3-phosphate acyltransferase 2 (AtGPAT2)
259445_at	At1g02400	1.14327	1	1.33205	1	3.7424	2.86324e-06	3.92645	1.37691e-06	gibberellin 2-oxidase 6 (AtGA2OX6)
259473_at	At1g19025	1.1195	0.00213532	1.02587	0.00790765	1.04049	0.347273	1.1975	0.0645536	DNA cross-link repair protein-related
259479_at	At1g19020	1.21879	1	1.4186	1	3.65672	4.53081e-06	3.90026	1.69994e-06	expressed protein
259518_at	At1g20510	0.481084	1	1.10376	1	2.18149	1.27801e-05	2.03344	3.62469e-05	4-coumarate--CoA ligase family protein / 4-coumaroyl-CoA synthase family protein
259619_at	At1g42980	1.6594	6.32705e-06	1.92712	4.64132e-07	1.8269	0.00398084	1.60744	0.02138	formin homology 2 domain-containing protein / FH2 domain-containing protein
259626_at	At1g42990	1.52911	2.29721e-05	1.46759	4.56837e-05	1.32145	0.000317855	1.56748	2.64207e-05	bZIP transcription factor family protein (AtBZIP60)
259653_at	At1g55240	-0.346342	1	-0.434058	1	-1.76635	1.16652e-05	-1.454	0.00020294	expressed protein
259685_at	At1g63090	0.209705	1	0.0560997	1	1.54798	0.00739387	1.92809	0.000356699	phloem protein 2-A11 (AtPP2-A11)
259704_at	At1g77680	1.797	0.000109879	1.7865	0.000120873	2.16281	0.000248651	1.75659	0.00448586	ribonuclease II family protein (RNA binding)
259705_at	At1g77450	2.34555	2.77553e-08	2.92905	4.64036e-10	2.41638	0.000367386	2.38253	0.000447562	no apical meristem (NAM) family protein (ANAC032)
259790_s_at	At1g29430	-2.77602	1.48007e-05	-2.58342	4.95103e-05	-2.04943	1	-0.950558	1	auxin-responsive family protein
	At5g27780									auxin-responsive family protein
259792_at	At1g29690	1.34716	0.00193503	1.3914	0.00117569	1.26963	0.0108775	1.23241	0.0159352	constitutively activated cell death 1 (CAD1)
259793_at	At1g64380	2.68229	5.64591e-05	2.77421	3.21844e-05	2.40071	0.000142718	2.72822	2.18352e-05	AP2 domain-containing transcription factor, putative
259803_at	At1g72150	-1.16511	0.00521067	-1.06917	0.0182628	-1.35352	1	-1.53331	1	patellin 1 (PATL1); transporter
259839_at	At1g52190	-1.04899	0.0742098	-0.893187	0.579186	-1.65356	0.0231619	-1.57213	0.0435211	proton-dependent oligopeptide transport (POT) family protein
259850_at	At1g72240	2.04395	1.75792e-06	2.21989	4.10536e-07	2.14201	0.00644755	3.14336	2.83592e-05	expressed protein
259866_at	At1g76640	1.92656	1	1.32338	1	2.93545	0.00163558	3.33801	0.00026721	calmodulin-related protein, putative
259879_at	At1g76650	1.91438	1	2.50869	1	4.97578	8.70126e-09	5.48157	1.87793e-09	calcium-binding EF hand family protein (CML38)
259977_at	At1g76590	1.38256	0.00253937	1.83227	2.76576e-05	-0.218068	1	0.387579	1	zinc-binding family protein
259979_at	At1g76600	2.19297	8.86187e-06	2.06176	2.52273e-05	2.20167	2.40922e-06	2.64508	1.4304e-07	expressed protein
259982_at	At1g76410	1.02447	0.0221361	1.02859	0.0209754	-0.892901	1	-1.17141	1	zinc finger (C3HC4-type RING finger) family protein (ATL8_
259984_at	At1g76460	-0.361681	1	-0.415243	1	-1.56761	0.000100936	-1.8782	6.92791e-06	RNA recognition motif (RRM)-containing protein
260167_at	At1g71970	-1.08542	0.0176769	-1.23111	0.00277078	-1.46355	1	-1.40974	1	expressed protein
260176_at	At1g71950	0.258288	1	0.0889147	1	1.11602	0.00876225	1.04982	0.0193401	expressed protein
260203_at	At1g52890	3.94464	1.86247e-06	4.40861	2.61763e-07	4.26427	4.59739e-06	4.60827	1.41268e-06	no apical meristem (NAM) family protein (ANAC019)
260237_at	At1g74430	-0.0637765	1	1.05334	1	1.93116	0.0124916	1.94187	0.011545	myb family transcription factor (MYB95)
260302_at	At1g80310	-0.310841	1	-0.140373	1	-1.45425	0.000707295	-1.66335	0.000103154	sulfate transmembrane transporter
260357_at	At1g69260	1.45612	0.00010495	1.50359	6.18026e-05	1.14465	1	1.53177	0.143231	ABI5 binding protein 1 (AFP1)
260371_at	At1g69690	-0.961438	1	-1.0119	1	-2.46005	0.000496283	-2.19838	0.00236865	TCP family transcription factor, putative
260395_at	At1g69780	-1.3825	0.000587031	-1.51995	0.000127878	-1.45855	0.00586327	-1.2603	0.0388032	homeobox-leucine zipper protein 13 (HB-13) / HD-ZIP transcription factor 13
260399_at	At1g72520	2.30761	1	3.30243	0.122041	3.98411	3.65927e-07	3.80782	7.34462e-07	lipoxygenase, putative
260411_at	At1g69890	1.78097	2.07184e-05	1.47504	0.000456251	0.856906	1	1.19496	0.0584621	expressed protein
260429_at	At1g72450	0.363333	1	0.63555	1	2.08348	6.00176e-08	1.86444	3.37293e-07	jasmonate-ZIM-domain protein 6 (JAZ6/TIFY11B)
260477_at	At1g11050	1.6116	2.6331e-05	1.68764	1.20659e-05	0.740748	1	1.08707	1	protein kinase family protein
260499_at	At2g41760	-0.111315	1	-0.220389	1	-1.15247	0.00367779	-1.12505	0.00506251	DTW domain-containing protein
260639_at	At1g53180	1.27367	0.00279888	1.58154	9.08194e-05	0.892365	0.018632	0.836577	0.0420094	expressed protein
260656_at	At1g19380	0.305568	1	0.591866	1	2.62371	4.92629e-07	2.81935	1.61815e-07	expressed protein
260662_at	At1g19540	-0.557371	1	-0.623926	1	-1.89523	0.00456144	-2.15996	0.00075165	isoflavone reductase, putative
260727_at	At1g48100	2.50057	3.09229e-09	3.13422	4.59008e-11	3.10135	5.40529e-06	2.8255	2.17916e-05	glycoside hydrolase family 28 protein / polygalacturonase (pectinase) family protein
260744_at	At1g15010	-0.226844	1	0.188901	1	2.72854	1.24462e-05	2.98953	3.13852e-06	expressed protein
261033_at	At1g17380	1.59246	1	2.31243	1	3.49673	4.1019e-08	3.3051	9.89443e-08	jasmonate-ZIM-domain protein 5 (JAZ5/TIFY11A)
261037_at	At1g17420	0.965907	1	1.92895	1	4.26453	8.32971e-08	4.19276	1.08521e-07	lipoxygenase 3 (LOX3)
261049_at	At1g01430	-1.00739	3.38039e-05	-1.0919	8.64236e-06	-1.1316	1	-1.02122	1	expressed protein
261056_at	At1g01360	1.34051	0.000684594	1.24217	0.00223258	1.7575	0.000117325	1.80548	7.90881e-05	expressed protein
261077_at	At1g07430	2.53203	0.000925592	3.69578	1.71907e-06	1.95548	0.000758171	2.3259	6.26551e-05	protein phosphatase 2C, putative / PP2C, putative
261088_at	At1g07590	4.15562	7.11465e-13	4.65662	8.0882e-14	4.58648	8.44165e-07	4.81478	3.99408e-07	pentatricopeptide (PPR) repeat-containing protein
261218_at	At1g20020	-0.147704	1	0.135942	1	1.29821	0.00490936	1.38667	0.00199573	leaf FNR 2 (ATLFNR2); NADPH dehydrogenase/ oxidoreductase/ poly(U) binding
261247_at	At1g20070	2.47163	6.97586e-05	2.14993	0.000663713	2.36347	0.0123561	2.2972	0.0177617	expressed protein
261266_at	At1g26770	0.911906	1	0.763555	1	2.36258	0.00157498	2.03591	0.011632	expansin, putative (EXP10)
261292_at	At1g36940	-1.1358	0.663202	-1.20307	0.332685	-1.77162	0.00025695	-1.83734	0.000151652	hypothetical protein
261315_at	At1g53170	2.37513	2.29187e-09	2.76419	1.3618e-10	2.36446	9.98804e-09	2.14052	4.76963e-08	ethylene-responsive element-binding factor 8 / ERF transcription factor 8 (ERF8)
261405_at	At1g18740	1.06045	0.0317946	1.7263	1.60257e-05	2.30213	1.03405e-05	2.54564	2.26152e-06	expressed protein
261428_at	At1g18870	0.291637	1	1.06311	1	-1.87134	0.00102596	-1.42516	0.0382199	isochorismate synthase (ICS2) / isochorismate mutase, putative
261445_at	At1g28380	1.05354	0.217841	1.03832	0.263818	1.59452	0.00107642	1.38932	0.00700384	necrotic spotted lesions 1 (NSL1)
261451_at	At1g21060	-0.989288	0.220728	-0.858982	1	-1.49388	3.3652e-05	-1.27041	0.000352983	expressed protein
261470_at	At1g28370	2.84931	3.57635e-07	2.80062	4.85299e-07	3.61659	7.27892e-10	3.76836	3.7782e-10	ERF domain protein 11 (ERF11)
261480_at	At1g14280	-1.67398	1.76935e-06	-2.01866	6.34543e-08	-1.70911	1	-1.60288	1	phytochrome kinase substrate 2 (PKS2)
261564_at	At1g01720	2.63672	2.54896e-09	2.88927	4.67188e-10	2.77048	1.07889e-07	2.73716	1.30239e-07	no apical meristem (NAM) family protein (ATAF1)
261648_at	At1g27730	3.66525	6.29765e-06	3.66328	6.35206e-06	4.97798	3.54554e-06	5.12709	2.26243e-06	zinc finger (C2H2 type) family protein (ZAT10) / salt-tolerance zinc finger protein (STZ)
261727_at	At1g76090	-1.0613	0.000826197	-1.00382	0.00195889	-1.39005	0.299592	-1.16423	1	S-adenosyl-methionine-sterol-C-methyltransferase 3 (SMT3)
261754_at	At1g76130	0.569031	1	0.604541	1	1.54282	0.00112467	1.45417	0.00253474	alpha-amylase-like 2 (AMY2) / 1,4-alpha-D-glucan glucanohydrolase, putative
261788_at	At1g15980	-0.207604	1	0.188198	1	1.48906	0.000546028	1.41033	0.00116535	expressed protein
261825_at	At1g11545	-1.77166	1.54987e-05	-1.38843	0.000832967	-2.07748	0.000331569	-1.8896	0.00125523	xyloglucan:xyloglucosyl transferase, putative / xyloglucan endotransglycosylase, putative / endo-xyloglucan transferase, putative
261899_at	At1g80820	1.74774	0.000150694	1.2339	0.0300156	0.37988	1	0.791753	1	cinnamoyl-CoA reductase, putative (CCR2)
261957_at	At1g64660	0.502342	1	0.629276	1	-2.56751	4.83629e-06	-2.2625	3.1997e-05	methionine gamma-lyase (AtMGL)
261975_at	At1g64640	-1.61907	0.000868087	-1.416	0.00667629	-2.87369	0.000225321	-3.26175	3.55254e-05	plastocyanin-like domain-containing protein
262047_at	At1g80160	0.249476	1	-0.337525	1	-3.16079	1.3115e-05	-2.85242	5.98439e-05	lactoylglutathione lyase family protein / glyoxalase I family protein
262061_at	At1g80110	1.52751	0.0145449	1.84142	0.000877988	0.774785	1	1.52039	1	phloem protein binding 2-B\11 (PP2-B11)
262072_at	At1g59590	1.66112	0.000378912	1.42823	0.00393948	0.837448	1	1.54524	0.13665	expressed protein
262128_at	At1g52690	3.0868	0.000383177	3.66735	2.25949e-05	0.448153	1	2.08611	1	late embryogenesis abundant (LEA) protein, putative
262135_at	At1g78080	2.09596	4.24936e-08	2.08463	4.68533e-08	1.92152	0.000195885	1.8278	0.000399317	AP2 domain-containing transcription factor RAP2.4
262160_at	At1g52590	0.11706	1	0.153198	1	1.14693	0.014614	1.54235	0.000250092	expressed protein
262170_at	At1g74940	-1.97046	1.82112e-06	-1.62029	5.12584e-05	-0.760181	1	-0.708094	1	senescence-associated protein-related
262171_at	At1g74950	0.747302	1	0.964093	1	2.19042	1.62763e-05	2.15781	2.03305e-05	jasmonate-ZIM-domain protein 2 (JAZ2/TIFY10B)
262211_at	At1g74930	3.5435	1.33934e-08	3.79265	3.84938e-09	4.27236	1.29763e-08	4.8764	1.60019e-09	AP2 domain-containing transcription factor, putative
262226_at	At1g53885	0.746991	1	1.11271	1	2.86828	0.0125812	2.90012	0.0108212	senescence-associated protein-related
	At1g53903									expressed protein
262230_at	At1g68560	-0.258516	1	-0.510597	1	-1.41318	4.35142e-05	-1.17405	0.000628753	alpha-xylosidase (XYL1)
262236_at	At1g48330	1.43511	0.00470655	1.2419	0.0378247	2.20739	0.0136598	2.51089	0.00242963	expressed protein
262237_at	At1g48320	1.20302	0.000689004	1.2077	0.00064851	0.444859	1	0.652448	1	thioesterase family protein
262317_at	At2g48140	-0.602136	1	-0.263689	1	-2.14954	0.0234351	-2.33061	0.00811437	protease inhibitor/seed storage/lipid transfer protein (LTP) family protein / embryo sac development arrest 4 (EDA4)
262322_at	At1g27590	-0.650914	1	-0.630161	1	-1.27279	0.03122	-1.47386	0.0045521	expressed protein
262374_s_at	At1g72910	-0.221	1	0.712296	1	3.28089	5.29067e-07	3.63652	1.07403e-07	disease resistance protein (TIR-NBS class), putative
	At1g72930									toll/interleukin-1 receptor-like (TIR)
262382_at	At1g72920	1.57639	0.00470324	2.19013	2.48984e-05	2.12732	0.183435	2.34492	0.0557821	disease resistance protein (TIR-NBS class), putative
262383_at	At1g72940	0.860492	1	1.19091	0.312335	1.98741	0.00246779	2.31181	0.00029633	disease resistance protein (TIR-NBS class), putative
262448_at	At1g49450	2.60681	0.000187163	2.9372	2.60575e-05	1.26212	1	2.07811	1	transducin family protein / WD-40 repeat family protein
262503_at	At1g21670	1.48813	3.4471e-07	1.63733	6.21861e-08	0.319063	1	0.453853	1	expressed protein
262571_at	At1g15430	1.69629	6.27522e-08	1.91069	7.18607e-09	1.64513	0.000173347	1.88195	2.41722e-05	expressed protein
262635_at	At1g06570	0.658417	1	0.120756	1	-1.35012	0.0102481	-1.64135	0.000712644	4-hydroxyphenylpyruvate dioxygenase (HPD) / phytoene desaturation 1 (PDS1)
262677_at	At1g75860	1.25001	0.0053356	1.35014	0.0016646	1.97217	9.44736e-05	2.33883	7.54932e-06	expressed protein
262745_at	At1g28600	0.0526657	1	0.312994	1	1.34105	0.00423384	1.31965	0.00522978	lipase, putative
262801_at	At1g21010	1.50145	0.00179173	1.45463	0.00290388	1.82252	7.34514e-05	2.39882	1.19484e-06	expressed protein
262850_at	At1g14920	-0.568477	1	-0.351287	1	-2.52807	0.00065864	-2.25527	0.00318697	gibberellin response modulator (GAI) (RGA2) / gibberellin-responsive modulator
262901_at	At1g59910	1.02359	0.0395003	1.19285	0.00437053	0.501858	1	0.881094	0.0788805	formin homology 2 domain-containing protein / FH2 domain-containing protein
263118_at	At1g03090	0.969371	1	0.294723	1	-2.76126	0.000162542	-2.86649	9.42476e-05	3-methylcrotonyl-CoA carboxylase 1 (MCCA)
263182_at	At1g05575	3.34664	7.13865e-07	2.79748	1.58902e-05	3.555	2.76869e-05	4.09178	3.357e-06	expressed protein
263221_at	At1g30620	0.666903	1	0.943829	0.0305975	1.10961	0.040933	1.20263	0.0145124	UDP-D-xylose 4-epimerase, putative (MUR4)
263259_at	At1g10560	1.53557	0.0180351	2.20255	6.80033e-05	1.99785	0.000265817	1.66901	0.00326493	armadillo/beta-catenin repeat family protein / U-box domain-containing protein
263379_at	At2g40140	2.74852	1.8768e-11	2.60531	5.14356e-11	2.54039	4.85323e-08	2.60463	3.28164e-08	zinc finger (CCCH-type) family protein (CZF1/ZFAR1)
263410_at	At2g04039	-0.058033	1	0.0442688	1	1.29496	0.00262438	1.51997	0.000277837	expressed protein
263421_at	At2g17230	-2.14117	2.66074e-07	-1.54579	7.27391e-05	-1.04427	1	-1.18381	1	phosphate-responsive 1 family protein
263478_at	At2g31880	1.3732	0.000345513	1.30082	0.000814818	1.42335	0.00212262	1.88174	3.94035e-05	leucine-rich repeat transmembrane protein kinase, putative
263486_at	At2g22200	1.4439	0.0148687	1.61909	0.00274343	1.93499	0.00848602	1.77748	0.0254204	AP2 domain-containing transcription factor
263502_s_at	At2g07675	1.05332	1	1.1663	1	1.57668	0.0169152	1.88587	0.00152561	ribosomal protein S12 mitochondrial family protein
	AtMg00980									ribosomal protein L2
263509_s_at	At2g07687	2.16953	5.88573e-07	1.22308	0.00708793	1.73238	0.255882	1.67283	0.374112	cytochrome c oxidase subunit 3
	AtMg00730									encodes cytochrome c oxidase subunit 3
263731_at	At1g59970	0.0788989	1	0.308625	1	1.11281	0.0232702	1.22261	0.00675922	matrixin family protein
263783_at	At2g46400	3.02212	9.13749e-06	2.3705	0.000503433	2.69888	0.00228831	3.47901	6.19037e-05	WRKY family transcription factor (WRKY46)
263800_at	At2g24600	1.05493	1	1.37012	1	3.53011	1.55379e-06	3.92843	3.00142e-07	ankyrin repeat family protein
263836_at	At2g40330	-1.6513	0.0130458	-1.70406	0.00827464	0.966664	1	0.448478	1	Bet v I allergen family protein
263931_at	At2g36220	1.17725	0.0434669	1.24618	0.0196838	0.824757	1	0.947649	0.42201	expressed protein
263935_at	At2g35930	2.1298	5.32867e-05	2.13382	5.16112e-05	2.77325	2.84823e-08	2.78169	2.71556e-08	U-box domain-containing protein
263972_at	At2g42760	0.046491	1	0.979384	1	1.44595	0.00195649	1.886	4.40391e-05	expressed protein
264000_at	At2g22500	0.711652	1	1.30046	1	2.89679	9.97673e-09	2.79918	1.71178e-08	mitochondrial substrate carrier family protein
264019_at	At2g21130	0.451857	1	0.942896	0.209338	1.93435	1.78943e-05	1.69319	0.000126419	peptidyl-prolyl cis-trans isomerase / cyclophilin (CYP2) / rotamase
264123_at	At1g02270	-0.0239346	1	0.0985336	1	1.17837	0.00146229	1.43344	8.97778e-05	endonuclease/exonuclease/phosphatase family protein / calcium-binding EF hand family protein
264153_at	At1g65390	1.63865	1	0.979644	1	3.4301	0.00108453	4.24308	5.13144e-05	disease resistance protein (TIR class) (AtPP2-A5)
264202_at	At1g22810	2.71036	4.5869e-06	2.47471	2.16483e-05	4.41718	4.17683e-06	4.4189	4.14751e-06	AP2 domain-containing transcription factor, putative
264209_at	At1g22740	-1.52354	1.80014e-06	-1.34383	1.56147e-05	-1.86695	0.0559967	-1.84853	0.062624	Ras-related protein (RAB7) / AtRab75 / small GTP-binding protein, putative
264213_at	At1g65390	1.53498	1	0.867762	1	3.95285	1.43269e-05	4.2183	5.39423e-06	disease resistance protein (TIR class) (AtPP2-A5)
264217_at	At1g60190	5.04976	2.42247e-08	5.58996	3.7676e-09	4.11465	7.44486e-09	4.62478	1.1669e-09	armadillo/beta-catenin repeat family protein / U-box domain-containing protein
264289_at	At1g61890	0.432779	1	1.00626	1	2.89353	5.53647e-06	2.59094	2.88319e-05	MATE efflux family protein
264314_at	At1g70420	1.90544	5.89149e-06	1.50117	0.000312039	1.89284	0.00656469	2.70575	4.26121e-05	expressed protein
264342_at	At1g12080	-0.436326	1	-0.268886	1	-1.91229	0.00423019	-1.62893	0.0341981	expressed protein
264482_at	At1g77210	0.0390582	1	-0.361504	1	-2.04359	0.0051664	-1.78963	0.0290867	sugar transporter, putative
264486_at	At1g77180	-0.35611	1	-0.489576	1	-1.14093	0.00520016	-1.29076	0.000955356	chromatin protein family
264508_at	At1g09570	-0.605479	1	-0.852341	0.174027	-1.92203	0.00244953	-1.83678	0.00451408	phytochrome A (PHYA)
264524_at	At1g10070	1.85386	0.531454	-0.081739	1	-3.61325	1.10058e-05	-3.13857	8.80946e-05	branched-chain amino acid aminotransferase 2 / branched-chain amino acid transaminase 2 (BCAT2)
264617_at	At2g17660	0.289353	1	1.08718	1	3.02971	0.00020805	3.46129	2.97321e-05	nitrate-responsive NOI protein, putative
264624_at	At1g08930	0.0054611	1	-0.0321166	1	1.27607	0.0348409	1.44037	0.00719077	early-responsive to dehydration stress protein (ERD6) / sugar transporter family protein
264636_at	At1g65490	0.288455	1	0.373879	1	2.75568	2.04405e-05	2.8481	1.2487e-05	expressed protein
264655_at	At1g09070	0.195537	1	0.538837	1	1.90177	5.01448e-06	1.63203	4.89737e-05	C2 domain-containing protein / src2-like protein, putative
264661_at	At1g09950	1.1823	1	2.39757	1	3.20779	7.88327e-05	3.48889	2.28498e-05	transcription factor-related
264709_at	At1g09770	-0.653679	1	-0.342218	1	-1.19033	0.0247184	-1.3149	0.00669309	homolog of CDC5 (AtCDC5) / Myb family transcription factor
264758_at	At1g61340	5.0513	1.67016e-11	5.49026	3.44866e-12	6.14371	3.76274e-10	6.31474	2.42625e-10	F-box family protein
264787_at	At2g17840	-0.768575	1	-0.522911	1	1.95954	0.0463286	2.06038	0.0243531	senescence/dehydration-associated protein-related (ERD7)
264866_at	At1g24140	1.78194	0.00202426	1.44238	0.0439837	1.01586	0.275467	1.13986	0.0687973	matrixin family protein
264968_at	At1g67360	0.591818	1	1.00742	0.591949	1.25901	0.0124203	1.14711	0.0406462	rubber elongation factor (REF) family protein
265024_at	At1g24600	1.83008	0.00955494	1.78703	0.0135187	0.396299	1	0.827164	1	expressed protein
265066_at	At1g03870	-1.5722	5.49095e-05	-1.50811	0.000109041	-1.74044	1	-1.97313	1	fasciclin-like arabinogalactan-protein (FLA9)
265073_at	At1g55480	-0.0534221	1	0.188305	1	1.27965	0.0301589	1.66837	0.000860482	expressed protein
265075_at	At1g55450	1.86322	0.000534184	1.97966	0.000202321	3.03579	8.75773e-07	3.35918	1.83499e-07	embryo-abundant protein-related
265175_at	At1g23480	-1.36107	0.0038453	-1.27997	0.00955851	-0.246011	1	0.505421	1	cellulose synthase-like A3 (AtCSLA03)
265184_at	At1g23710	2.55477	7.03796e-07	3.11989	1.9485e-08	2.67047	2.48847e-06	3.22322	1.37576e-07	expressed protein
265204_at	At2g36650	0.534604	1	1.21947	1	1.61897	0.0047391	2.28739	3.53614e-05	expressed protein
265216_at	At1g05100	2.73185	2.14905e-06	3.03138	3.4411e-07	2.91456	0.000977836	3.21559	0.000242404	mitogen-activated protein kinase kinase kinase 18 (MAPKKK18)
265248_at	At2g43010	-0.595587	1	-1.10601	0.177957	-1.84151	0.00329052	-2.38252	8.65694e-05	phytochrome-interacting factor 4 (PIF4) / basic helix-loop-helix protein 9 (bHLH9)
265266_at	At2g42890	-0.558802	1	-0.623113	1	-1.47138	0.0270666	-1.52219	0.0173603	RNA recognition motif (RRM)-containing protein (AML2)
265276_at	At2g28400	2.3015	1.28662e-06	2.54037	2.24129e-07	1.92972	0.00192959	2.53367	3.93738e-05	expressed protein
265314_at	At2g20210	-0.307245	1	-0.144994	1	-1.217	0.0125494	-1.507	0.000683526	leucine-rich repeat family protein
265327_at	At2g18210	2.41572	7.14243e-06	2.15026	5.1008e-05	1.88406	0.00673994	2.56879	8.76936e-05	expressed protein
265344_at	At2g22660	-0.119203	1	-0.111121	1	-1.10312	0.00503438	-1.57777	3.15428e-05	glycine-rich protein
265418_at	At2g20880	4.49944	1.13607e-08	3.89707	1.53267e-07	3.4963	0.00193372	3.27684	0.00465051	AP2 domain-containing transcription factor, putative
265443_at	At2g20750	-0.393144	1	-0.0108533	1	-1.59352	0.00484361	-1.52118	0.00894559	beta-expansin, putative (EXPB1)
265444_s_at	At2g37170	1.0887	0.00399142	1.03825	0.00807912	0.280171	1	0.0890614	1	plasma membrane intrinsic protein 2;2 (PIP2B)
	At2g37180									plasma membrane intrinsic protein 2;3 (RD28)
265452_at	At2g46510	0.959167	1	1.13438	1	1.91766	0.000239649	2.46021	6.09312e-06	basic helix-loop-helix (bHLH) family protein
265530_at	At2g06050	-0.0182381	1	0.676082	1	2.23708	0.00146989	2.01356	0.0061252	12-oxophytodienoate reductase (OPR3) / delayed dehiscence1 (DDE1)
265629_at	At2g27230	-1.12386	6.82907e-05	-1.03779	0.000250724	-0.482182	1	-0.524261	1	lonesome highway (LHW); protein homodimerization/ transcription activator/ transcription factor
265670_s_at	At2g32190	2.92969	0.00230292	2.5676	0.016227	3.77622	2.2387e-06	4.21279	4.18136e-07	expressed protein
	At2g32210									expressed protein
265724_at	At2g32100	-1.09987	1	-1.51112	0.120386	-1.58355	0.00652248	-1.51071	0.0120793	ovate family protein 16 (AtOFP16)
265725_at	At2g32030	2.75661	0.000349245	2.03718	0.0327962	2.36653	0.000106282	2.98788	3.31261e-06	GCN5-related N-acetyltransferase (GNAT) family protein
265732_at	At2g01300	1.22409	0.0185874	1.38318	0.00309412	2.35821	2.85894e-05	2.94988	9.75776e-07	expressed protein
265740_at	At2g01150	0.830841	1	0.686455	1	1.46066	4.46059e-05	1.39555	8.6813e-05	zinc finger (C3HC4-type RING finger) family protein (RHA2B)
265841_at	At2g35710	1.83712	5.46544e-05	1.75295	0.000118336	1.52	0.0209336	1.58	0.0125825	glycogenin glucosyltransferase (glycogenin)-related
265872_at	At2g01670	0.289315	1	0.150652	1	1.281	0.0229439	1.77181	0.00027531	MutT/nudix family protein (AtNUDT17)
266037_at	At2g05940	1.16324	0.00155921	1.188	0.00112571	1.69255	0.000199749	2.02945	1.38959e-05	protein kinase, putative
266054_at	At2g40640	-0.374996	1	-0.0580507	1	-1.29592	0.00358712	-1.28031	0.00420652	expressed protein
266071_at	At2g18670	2.13866	6.6648e-08	1.92624	4.32992e-07	1.43568	1	2.10861	0.296106	zinc finger (C3HC4-type RING finger) family protein
	At2g18680									expressed protein;
266072_at	At2g18700	1.17285	0.0101644	1.28978	0.00247234	-0.212298	1	0.0587408	1	trehalose-phosphatase/synthase 11 (AtTPS11)
266097_at	At2g37970	0.569751	1	0.724448	0.458293	1.33405	0.000406798	1.56675	3.95255e-05	SOUL heme-binding family protein
266110_at	At2g02080	-1.02735	0.00436643	-1.34716	6.01589e-05	-1.4028	1	-1.45438	1	indeterminate domain 4 (AtIDD4)
266125_at	At2g45050	-0.283955	1	-0.537236	1	-1.08467	0.00334781	-1.40016	9.1124e-05	zinc finger (GATA type) family protein
266175_at	At2g02450	1.16606	0.000370784	1.0201	0.00297218	1.25194	1	1.50039	0.129734	no apical meristem (NAM) family protein (ANAC034/ANAC035)
266215_at	At2g06850	-1.14116	0.000472647	-1.03523	0.00215861	-0.450532	1	-0.57164	1	xyloglucan:xyloglucosyl transferase / xyloglucan endotransglycosylase / endo-xyloglucan transferase (EXT) (EXGT-A1)
266246_at	At2g27690	-1.14828	1	-0.560508	1	1.98562	0.000941995	2.0717	0.000516872	cytochrome P450, putative (CYP94C1)
266271_at	At2g29440	1.30504	1	1.31451	1	3.65505	0.00706738	3.67588	0.0065179	glutathione S-transferase 24 (AtGSTU6)
266316_at	At2g27080	0.336721	1	1.35176	1	2.46083	0.0105238	2.56006	0.00619896	harpin-induced protein-related / HIN1-related / harpin-responsive protein-related
266392_at	At2g41280	1.07562	1	0.638073	1	2.25797	0.000803094	2.47325	0.000219755	late embryogenesis abundant (LEA) protein (M10)
266462_at	At2g47770	3.12801	0.000388593	3.27946	0.000181551	1.52331	1	2.06049	0.078656	benzodiazepine receptor-related
266545_at	At2g35290	0.0696759	1	0.714107	1	2.16265	0.000861864	3.01059	6.93538e-06	expressed protein
266615_s_at	At2g29720	1.31974	0.0031838	1.18313	0.015925	0.774339	1	0.96206	1	monooxygenase family protein (CRF2B)
	At2g35660									monooxygenase family protein (CTF2A)
266658_at	At2g25735	2.557	0.000969391	2.31481	0.00443973	3.07375	5.84669e-06	3.82691	2.04009e-07	expressed protein
266688_at	At2g19660	-0.611831	1	-0.428019	1	-1.541	0.00181827	-1.2285	0.0361258	DC1 domain-containing protein
266695_at	At2g19810	1.89635	3.61213e-05	2.40097	6.20074e-07	0.803746	1	1.01405	0.108205	zinc finger (CCCH-type) family protein
266732_at	At2g03240	1.02548	0.010155	1.04027	0.00825235	1.00784	0.148369	0.888072	0.618	EXS family protein / ERD1/XPR1/SYG1 family protein
266745_at	At2g02950	-1.22197	2.37465e-05	-1.56074	3.40988e-07	-0.343274	1	0.0675184	1	phytochrome kinase substrate 1 (PKS1)
266800_at	At2g22880	1.98803	1	2.30487	1	4.53094	9.03497e-09	5.03933	1.67641e-09	VQ motif-containing protein
266821_at	At2g44840	2.92636	0.000124877	3.04414	6.51986e-05	3.31982	1.31299e-06	3.23647	1.93418e-06	ethylene-responsive element-binding protein (AtERF13)
266901_at	At2g34600	1.24522	1	2.10168	1	3.40941	9.56368e-06	3.86742	1.41604e-06	jasmonate-ZIM-domain protein 7 (JAZ7/TIFY5B)
266992_at	At2g39200	2.937	2.54021e-06	2.00901	0.00134383	1.49011	1	2.20552	0.352631	mildew resistance locus O 12 (MLO12)
267008_at	At2g39350	1.54164	0.0170648	1.51988	0.0209508	1.25898	1	1.62374	1	ABC transporter family protein
267028_at	At2g38470	3.89126	2.13769e-09	3.87424	2.31727e-09	3.09393	1.44192e-06	3.47792	2.38077e-07	WRKY family transcription factor (WRKY33)
267034_at	At2g38310	-2.76972	1.0545e-07	-2.48844	7.0999e-07	0.298985	1	0.0501992	1	expressed protein
267069_at	At2g41010	1.49374	0.000590125	1.97087	6.02219e-06	2.15476	0.000650962	1.93229	0.00293528	calmodulin-binding protein (AtCAMBP25)
267076_at	At2g41090	-0.637332	1	-0.383956	1	1.68548	0.0182666	1.64686	0.0244181	calmodulin-like calcium-binding protein, 22 kDa (CaBP-22)
267083_at	At2g41100	0.334778	1	0.747368	1	2.97947	0.000613186	3.0631	0.000413115	touch-responsive protein / calmodulin-related protein 3, touch-induced (TCH3)
267261_at	At2g23120	-0.509171	1	-0.197321	1	1.65103	7.52618e-05	1.68758	5.44998e-05	expressed protein
267265_at	At2g22980	-0.706275	1	-0.567626	1	-3.02619	2.82547e-05	-2.70414	0.000146336	serine carboxypeptidase S10 family protein (SCPL13)
267293_at	At2g23810	1.92226	1.42096e-07	1.82538	3.57511e-07	1.80355	0.000515773	2.57701	2.69321e-06	tetraspanin 8 (TET8)
267357_at	At2g40000	1.97421	6.58319e-05	2.36656	3.03895e-06	2.18804	1.18368e-05	2.19751	1.10834e-05	expressed protein
267381_at	At2g26190	1.7632	3.65887e-05	1.85972	1.49062e-05	1.57794	0.00321198	1.65161	0.00171216	calmodulin-binding family protein
267411_at	At2g34930	-0.170147	1	-0.546919	1	2.28254	0.00128961	2.50021	0.000356917	disease resistance family protein
267448_at	At2g33700	0.908302	0.0379107	0.95667	0.0183599	1.15668	0.0488678	1.20579	0.0286973	protein phosphatase 2C, putative / PP2C, putative
267538_at	At2g41870	1.03749	0.00345938	1.22784	0.000249628	0.827779	0.919927	0.776123	1	remorin family protein
267614_at	At2g26710	-0.494262	1	-0.547214	1	-1.27678	0.0232232	-1.38285	0.00815273	cytochrome P450, putative (CYP734A1)
267623_at	At2g39650	1.78897	8.72408e-05	2.07836	7.00299e-06	2.44036	1.83946e-06	2.74048	3.09479e-07	expressed protein
Genes showing enhanced regulation in 35S:ABF3 plants in response to drought
Probe ID	AGI	2 h				24 h				Annotation
		Control		35S:ABF3		Control		35S:ABF3
		M	P	M	P	M	P	M	P
244921_s_at	AtMg01000	0.760148	1	0.58773	1	0.847536	1	1.413	0.0223978	Unknown protein (orf114)
244953_s_at	AtMg00270	1.47025	0.117655	1.08083	1	1.68063	0.155279	2.08823	0.0100994	NADh dehydrogenase 6 (NAD6)
	At2g07731									pseudogene, similar to NAD6
245043_at	At2g26430	-0.111885	1	-0.126091	1	-1.25886	0.182183	-1.47253	0.0262768	arginine-rich cyclin 1 (RCY1)
245119_at	At2g41640	1.71337	0.00862588	1.81904	0.00355111	1.25278	0.21799	1.73181	0.00357466	expressed protein
245123_at	At2g47450	-0.550248	1	-0.444297	1	-0.987497	0.206559	-1.3722	0.00312995	chloroplast signal recognition particle component; CHAOS (CAO)
245209_at	At5g12340	1.65279	0.981819	1.18326	1	1.43323	1	2.42868	0.0273389	expressed protein
245251_at	At4g17615	1.29829	0.864722	1.70311	0.0263162	2.13344	0.00018331	2.51585	1.62979e-05	calcineurin B-like protein 1 (CBL1)
245276_at	At4g16780	-0.576685	1	-0.651989	1	-1.49488	0.0618152	-1.61793	0.0226271	homeobox-leucine zipper protein 4 (HAT4) / HD-ZIP protein 4
245314_at	At4g16745	-0.237702	1	-0.544813	1	-0.750051	1	-1.17263	0.0136017	exostosin family protein
245319_at	At4g16146	0.297606	1	1.45254	1.90239e-05	0.539863	1	1.14196	1	expressed protein
245329_at	At4g14365	2.099	1	1.59978	1	2.52369	0.126478	3.04826	0.0116881	zinc finger (C3HC4-type RING finger) family protein / ankyrin repeat family protein
245349_at	At4g16690	-0.361033	1	-0.488993	1	-1.5133	0.0930246	-1.82226	0.00871316	esterase/lipase/thioesterase family protein
245482_at	At4g16180	-0.242774	1	-0.565412	1	-0.759781	0.261903	-1.02855	0.00585112	expressed protein
245499_at	At4g16480	0.10889	1	-0.51399	1	-0.773938	1	-1.03087	0.0498516	inositol transporter 4 (AtINT4)
245574_at	At4g14750	-0.390648	1	-0.907062	0.108788	-0.775716	0.505747	-1.11265	0.0058468	calmodulin-binding family protein; IQ-domain 19 (IQD19)
245696_at	At5g04190	-0.229123	1	-0.211092	1	-1.38321	0.150915	-1.59756	0.0252309	phytochrome kinase substrate 4 (PSK4)
245699_at	At5g04250	1.04976	0.0945171	1.41121	0.00132417	1.55415	1	1.70304	1	OTU-like cysteine protease family protein
245711_at	At5g04340	1.28774	1	2.09524	0.00677961	3.84023	1.67197e-07	3.96788	1.00536e-07	zinc finger (C2H2 type) family protein
245725_at	At1g73370	1.03655	0.491884	1.73851	0.000314378	1.38987	1	1.63784	1	sucrose synthase, putative / sucrose-UDP glucosyltransferase, putative
245730_at	At1g73470	-0.326116	1	-0.465241	1	-0.590835	1	-1.27883	0.00180653	expressed protein
245731_at	At1g73500	0.960351	1	1.7429	0.0387947	1.74625	5.36755e-05	1.72804	6.24709e-05	mitogen-activated protein kinase kinase (MAPKK), putative (MKK9)
245768_at	At1g33590	0.900028	0.355401	0.363408	1	0.982633	0.411833	1.17706	0.0473867	disease resistance protein-related / LRR protein-related
245793_at	At1g32220	0.0694116	1	-0.00277985	1	0.988141	0.0258796	1.08143	0.00794332	expressed protein
245868_at	At1g58030	-0.327702	1	-0.267348	1	-1.07062	0.564454	-1.40576	0.0211736	Cationic amino acid transporter 2 (CAT2)
245881_at	At5g09460	-0.941436	0.326372	-1.15545	0.0214571	-0.774412	1	-1.07908	0.161149	transcription factor/ transcription regulator
246028_at	At5g21170	-0.165389	1	-0.756391	1	-2.22262	0.094967	-2.35617	0.0457705	5'-AMP-activated protein kinase beta-2 subunit, putative
246088_at	At5g20600	-0.610664	0.119924	-0.396752	1	-0.762578	1	-1.14526	0.0365549	expressed protein
246126_at	At5g20070	0.706019	0.0227821	1.01322	8.84839e-05	0.69664	1	0.496989	1	MutT/nudix family protein (AtNUDT19)
246203_at	At4g36610	-0.380322	1	-0.223134	1	-1.2361	0.130078	-1.34398	0.0462024	hydrolase, alpha/beta fold family protein
246275_at	At4g36540	-0.79515	1	-1.12332	0.0424019	-1.34221	1	-0.621878	1	basic helix-loop-helix (bHLH) family protein; BR enhanced expression 2 (BEE2)
246331_at	At3g44820	-0.460338	1	-0.855203	0.0818245	-1.26274	0.0970787	-1.36855	0.035492	phototropic-responsive NPH3 family protein
246435_at	At5g17460	1.23931	0.0793264	1.78244	0.000371958	1.76826	0.738425	1.96262	0.222981	expressed protein
246486_at	At5g15910	-0.0305454	1	0.056805	1	0.732959	1	1.22317	0.0435406	dehydrogenase-related
246495_at	At5g16200	0.954776	0.584045	1.19342	0.0324624	2.08038	4.31204e-05	2.16242	2.43106e-05	50S ribosomal protein-related
246506_at	At5g16110	-0.386672	1	-0.292515	1	-0.783914	1	-1.22917	0.0339373	expressed protein
246522_at	At5g15830	-1.32157	0.175922	-1.89043	0.00105708	-0.944769	1	-0.258141	1	bZIP transcription factor family protein (AtBZIP3)
246842_at	At5g26731	0.084267	1	0.230132	1	1.47171	0.236727	1.96212	0.00638966	expressed protein
246924_at	At5g25060	-0.166421	1	-0.1885	1	-0.644092	0.816127	-1.04266	0.00204512	RNA recognition motif (RRM)-containing protein
247004_at	At5g67570	-0.741921	0.0322913	-0.353665	1	-0.973565	1	-1.34942	0.042298	pentatricopeptide (PPR) repeat-containing protein; embryo defective 1408 (EMB1408)
247068_at	At5g66800	0.93977	0.29447	1.23058	0.00747301	1.72073	0.490364	1.82619	0.244131	expressed protein
247074_at	At5g66590	-0.81574	0.091559	-1.22233	0.000228889	-2.73188	7.60913e-08	-2.7337	7.53047e-08	allergen V5/Tpx-1-related family protein
247087_at	At5g66330	-0.165556	1	-0.485219	1	-1.03422	0.27419	-1.41391	0.00540843	leucine-rich repeat family protein
247108_at	At5g66160	-0.223871	1	-0.509172	1	-0.810142	0.320814	-1.29413	0.000770657	receptor homology region transmembrane domain ring H2 motif protein 1 (AtRMR1)
247128_at	At5g66110	-0.170191	1	-0.383745	1	-1.29741	0.331665	-1.71567	0.0104726	heavy-metal-associated domain-containing protein
247228_at	At5g65140	1.47895	0.0034012	1.5867	0.00115977	1.4991	0.0896429	2.22416	0.000477842	trehalose-6-phosphate phosphatase, putative
247246_at	At5g64620	-0.727736	1	-1.12476	0.0169695	-0.649567	1	-0.623492	1	cell wall/vacuole inhibitor of fructosidase 2 (C/VIF2); invertase/pectin methylesterase inhibitor family protein
247252_at	At5g64770	-0.38959	1	-0.350657	1	0.830082	1	1.6767	0.0287677	expressed protein
247288_at	At5g64330	-0.929645	0.0296122	-1.01113	0.00892281	-1.16439	1	-1.54142	0.153356	non-phototropic hypocotyl 3 (NPH3)
247323_at	At5g64170	-0.689507	1	-1.13063	0.0285218	-0.605104	1	-0.149909	1	dentin sialophosphoprotein-related
247360_at	At5g63450	0.499439	1	1.20952	1	2.22778	0.086293	2.33027	0.0490057	cytochrome P450, putative (CYP94B1)
247363_at	At5g63200	0.0571808	1	-0.0596563	1	-0.812826	0.00468947	-1.06014	0.000112667	tetratricopeptide repeat (TPR)-containing protein
247367_at	At5g63290	0.387023	1	1.09139	0.038515	0.79211	1	0.869872	1	coproporphyrinogen oxidase-related
247368_at	At5g63330	0.687006	1	1.40291	0.00614456	1.40403	4.44656e-05	1.62526	5.00489e-06	DNA-binding bromodomain-containing protein
247370_at	At5g63320	1.11145	0.15038	2.00596	1.97532e-05	1.58068	0.003342	2.03391	9.52889e-05	expressed protein
247374_at	At5g63190	-0.155257	1	-0.304065	1	-0.919313	0.0313636	-1.02669	0.00741828	MA3 domain-containing protein
247426_at	At5g62570	1.08573	0.213456	1.25771	0.0300767	1.21314	0.00753273	1.37136	0.00142058	calmodulin-binding protein
247439_at	At5g62670	-0.412993	1	-0.213065	1	-1.35225	0.077038	-1.54616	0.0140285	H(+)-ATPase11 (AHA11); ATPase, plasma membrane-type, putative / proton pump, putative
247470_at	At5g62220	0.382933	1	1.13638	0.00068206	-0.208896	1	0.0355656	1	exostosin family protein
247508_at	At5g62000	-0.698194	1	-0.593932	1	-0.807378	1	-1.20746	0.0463993	transcriptional factor B3 family protein / auxin-responsive factor (ARF2)
247549_at	At5g61420	-0.916952	0.0129495	-1.02739	0.00239978	-0.736115	1	-0.563953	1	myb family transcription factor (MYB28)
247554_at	At5g61010	0.49399	1	0.0973717	1	0.759415	1	1.38209	0.0212206	exocyst subunit EXO70 family protein (AtEXO70E2)
247811_at	At5g58430	0.999992	0.0920407	1.15546	0.0124193	1.00583	0.113584	0.808231	1	exocyst subunit EXO70 family protein (AtEXO70B1)
247861_at	At5g58160	0.953667	0.126552	1.36449	0.000707319	0.86244	1	0.692176	1	actin binding
247880_at	At5g57780	-0.780944	1	-1.16086	0.0325445	-0.607092	1	-0.255229	1	transcription regulator
247921_at	At5g57660	-0.66808	1	-1.36702	0.00118004	-1.52296	0.0258649	-1.79056	0.00303584	zinc finger (B-box type) family protein
247925_at	At5g57560	1.10692	1	1.59928	0.0274464	1.01	1	1.45558	0.11784	xyloglucan:xyloglucosyl transferase / xyloglucan endotransglycosylase / endo-xyloglucan transferase; TOUCH 4 (TCH4)
247944_at	At5g57100	0.858381	0.0501516	1.26026	0.000154385	0.837184	0.399909	0.888933	0.196656	transporter-related
248123_at	At5g54720	0.422302	1	0.50808	1	1.00624	0.107951	1.27071	0.00544885	ankyrin repeat family protein
248163_at	At5g54510	-0.814484	0.484812	-1.11931	0.00666669	-1.05049	0.797209	-1.16094	0.254256	auxin-responsive GH3 protein, putative (GH3.6); dwarf in light 1 (DFL1)
248177_at	At5g54630	-0.917414	0.0145841	-1.03039	0.00262274	-0.607457	1	-0.477957	1	zinc finger protein-related
248253_at	At5g53290	0.445829	1	1.35695	0.00650952	1.8358	0.0276487	2.34876	0.00101776	AP2 domain-containing transcription factor, putative; cytokinin response factor 3 (CRF3)
248369_at	At5g52040	-0.327158	1	-0.124036	1	-0.429856	1	-1.00873	0.00896739	arginine/serine-rich splicing factor RSP41 (RSP41)
248389_at	At5g51990	1.26693	0.3593	1.84289	0.00196018	2.56343	2.85741e-06	2.56265	2.86755e-06	DRE-binding protein 1D (DREB1D) / CRT/DRE-binding factor 4 (CBF4)
248404_at	At5g51460	0.81405	0.669355	0.874052	0.28353	1.15837	0.101211	1.40244	0.00889064	trehalose-6-phosphate phosphatase (TPPA)
248505_at	At5g50360	1.13806	1	1.73503	0.0239322	0.917646	1	1.30148	1	expressed protein
248538_at	At5g50110	0.527259	1	0.843549	0.0759556	1.11326	0.34807	1.33416	0.0391603	methyltransferase-related
248713_at	At5g48180	0.168685	1	0.0572163	1	-0.79479	1	-1.1019	0.049046	kelch repeat-containing protein
248726_at	At5g47960	0.882389	1	1.09423	0.578612	1.23757	0.732316	2.4084	0.000131829	Ras-related GTP-binding family protein; small molecular weight G-protein 1 (SMG1)
248779_at	At5g47720	-0.206027	1	0.103515	1	-0.659152	1	-1.31426	0.0150901	acetyl-CoA C-acyltransferase, putative / 3-ketoacyl-CoA thiolase, putative
248812_at	At5g47330	1.93223	0.114323	1.99208	0.0765842	3.11723	0.116304	3.37677	0.0430773	palmitoyl protein thioesterase family protein
248959_at	At5g45630	2.03775	0.918671	2.99836	0.00538748	3.35801	7.03484e-08	4.5596	5.60491e-10	expressed protein
248962_at	At5g45680	0.234384	1	0.39252	1	0.615333	1	1.21891	0.00251497	FK506-binding protein 1 (FKBP13)
248981_at	At5g45110	1.14864	0.0022607	1.19209	0.00127784	0.99937	1	1.4725	0.0108437	NPR1-like protein 3 (NPR3); ankyrin repeat family protein / BTB/POZ domain-containing protein
249011_at	At5g44670	0.750574	0.325537	1.06532	0.00252336	-0.176411	1	-0.128269	1	expressed protein
249037_at	At5g44130	-1.17913	0.681802	-1.57366	0.0154535	0.115152	1	-0.124059	1	fasciclin-like arabinogalactan-protein 13 precursor (FLA13)
249042_at	At5g44350	1.25484	0.00852695	1.36941	0.00231333	1.24205	0.156325	1.95365	0.000401851	ethylene-responsive nuclear protein -related
249063_at	At5g44110	0.889086	0.0901899	1.01735	0.0139818	1.53986	0.000343108	1.8257	2.88052e-05	ABC transporter family protein
249073_at	At5g44020	-0.645453	0.0443414	-1.09895	1.12522e-05	-0.355528	1	-0.44609	1	acid phosphatase class B family protein
249124_at	At5g43740	1.17255	0.00908746	1.20505	0.00608896	1.3335	0.0748153	1.45451	0.0249733	disease resistance protein (CC-NBS-LRR class), putative
249134_at	At5g43150	1.02426	0.0555235	1.22177	0.0044718	0.0794558	1	0.540829	1	expressed protein
249190_at	At5g42750	-0.518273	1	-0.580167	1	-0.904067	0.027453	-1.32621	0.000144505	BRI1 kinase inhibitor 1 (BKI1)
249199_at	At5g42520	-0.318285	1	-0.482364	1	-0.764692	0.906527	-1.14078	0.00703038	basic pentacysteine 6 (BBR/BPC6)
249234_at	At5g42200	-0.969919	1	-1.32225	1	-1.29579	0.0744967	-1.38976	0.0308021	zinc finger (C3HC4-type RING finger) family protein
249237_at	At5g42050	0.643425	1	0.723296	1	0.91066	0.00842214	1.0263	0.00166447	expressed protein
249298_at	At5g41330	-0.406441	1	-0.940627	0.029712	-0.75113	1	-1.15695	0.0160637	potassium channel tetramerisation domain-containing protein
249321_at	At5g40920	0.656705	1	1.18793	0.00808499	0.496817	1	0.406525	1	pseudogene, disease resistance protein (TIR-NBS-LRR class), putative
249417_at	At5g39670	2.1327	8.668e-05	1.80296	0.00127319	1.65367	1	3.3389	0.00222612	calcium-binding EF hand family protein
249423_at	At5g39785	0.899196	1	1.30523	0.0462393	1.18647	1	2.21	1	expressed protein
249467_at	At5g39610	1.47552	0.646601	1.98277	0.0131218	-0.0143293	1	0.460147	1	no apical meristem (NAM) family protein (ANAC092/AtNAC2/AtNAC6)
249472_at	At5g39210	0.143603	1	0.344345	1	1.24739	0.14377	1.74073	0.00194236	chlororespiratory reduction 7 (CRR7)
249480_s_at	At5g38990	1.13887	0.341581	0.92607	1	1.20739	0.113851	1.50244	0.0070336	protein kinase family protein
	At5g39000									protein kinase family protein
249583_at	At5g37770	0.73538	1	1.25126	0.00426599	3.04601	8.21928e-07	3.32861	2.08921e-07	touch-responsive protein / calmodulin-related protein 2, touch-induced (TCH2)
249626_at	At5g37540	0.888559	0.0738405	1.32511	0.000190507	0.693578	1	0.916202	1	aspartyl protease family protein
249746_at	At5g24590	0.94987	0.275659	1.33788	0.00231588	1.52153	0.00245442	1.31197	0.0175486	no apical meristem (NAM) family protein ANAC091) / turnip crinkle virus-interacting protein (TIP)
249774_at	At5g24150	1.33873	0.18805	1.87128	0.00163783	1.28713	0.770209	1.26084	0.93463	squalene monooxygenase 1 / squalene epoxidase 1 (SQP1)
249797_at	At5g23750	-0.609471	1	-0.208214	1	-0.902986	0.418849	-1.36137	0.00237821	remorin family protein
249814_at	At5g23840	-0.330889	1	-0.127316	1	-1.76679	0.35295	-2.14106	0.0345725	MD-2-related lipid recognition domain-containing protein / ML domain-containing protein
249870_at	At5g23080	-1.00342	0.423238	-0.497944	1	-1.25849	0.0694871	-1.47603	0.00900451	SWAP (Suppressor-of-White-APricot)/surp domain-containing protein / TOUGH (TGH)
249944_at	At5g22290	0.421596	1	1.26164	0.00750796	-0.617591	1	-0.482321	1	no apical meristem (NAM) family protein (ANAC089)
249988_at	At5g18310	0.0582569	1	0.230141	1	0.962097	0.043051	1.23225	0.00163055	expressed protein
250018_at	At5g18150	0.328575	1	0.557515	1	1.48163	0.0855855	1.62745	0.0262648	DNAJ heat shock N-terminal domain-containing protein
250134_at	At5g16505	-0.0886899	1	0.0894833	1	-0.782753	1	-1.23972	0.00898605	Mutator-like transposase family
250151_at	At5g14570	-0.508816	1	-0.384999	1	-0.82822	1	-1.31731	0.0345957	high affinity nitrate transporter 2.7 (AtNRT2.7)
250211_at	At5g13880	1.31376	0.0123126	1.66021	0.000346581	1.47899	0.528606	1.9857	0.0147206	expressed protein
250317_at	At5g12250	-0.0859241	1	-0.225596	1	-0.933982	0.100437	-1.18593	0.00467545	tubulin beta-6 chain (TUB6)
250319_at	At5g12120	-0.159107	1	-0.0624939	1	-1.09759	0.181442	-1.4799	0.00405363	ubiquitin-associated (UBA)/TS-N domain-containing protein
250556_at	At5g07920	0.182154	1	0.434264	1	1.12296	0.202096	1.30334	0.0324499	diacylglycerol kinase 1 (DGK1)
250563_at	At5g08050	0.230102	1	0.305293	1	0.847963	0.957709	1.14905	0.0262768	expressed protein
250752_at	At5g05690	-0.526162	1	-0.795958	0.279918	-1.39295	0.0720794	-1.74068	0.00402178	cytochrome P450 90A1 (CYP90A1); CABBAGE 3 (CBB3)
250829_at	At5g04720	0.824724	0.0840574	1.04324	0.0029366	0.0733063	1	-0.0754664	1	disease resistance protein (CC-NBS-LRR class), putative; ADR1-like 2 (ADR1-L2)
250858_at	At5g04760	0.981962	0.0233105	1.49335	3.47376e-05	1.28206	0.124047	1.59535	0.00772956	myb family transcription factor
250982_at	At5g03150	-0.463637	1	-0.750399	1	-1.10031	0.102961	-1.59047	0.000810639	zinc finger (C2H2 type) family protein; JACKDAW (JKD)
251122_at	At5g01020	-0.466814	1	-0.262909	1	-0.9142	1	-1.4098	0.0318322	protein kinase family protein
251171_at	At3g63220	-0.0829113	1	0.021959	1	-0.633001	1	-1.06739	0.0068339	kelch repeat-containing F-box family protein
251282_at	At3g61630	1.4095	0.00181336	1.15545	0.0334201	0.988266	0.273778	1.15051	0.0433254	cytokinin response factor 6 (CRF6); AP2 domain-containing transcription factor, putative
251285_at	At3g61770	0.113312	1	0.250431	1	0.603889	1	1.10708	0.0118595	expressed protein
251328_at	At3g61600	-0.0898042	1	-0.185513	1	-0.939962	0.342048	-1.26394	0.00870707	BTB/POZ domain-containing protein 1 (AtPOB1)
251636_at	At3g57530	1.39396	0.0543979	1.87895	0.000668137	1.28848	1	1.50551	0.193351	calcium-dependent protein kinase 32 (CPK32), putative
251656_at	At3g57170	-0.224247	1	-0.154383	1	-1.07753	0.692203	-1.36577	0.0418606	N-acetylglucosaminyl transferase component family protein / Gpi1 family protein
251658_at	At3g57020	0.434662	1	0.638754	1	1.01544	0.481394	1.33991	0.0165326	strictosidine synthase family protein
251705_at	At3g56400	2.10438	0.00122887	1.70332	0.0280779	2.10316	0.441027	2.5298	0.0485159	WRKY family transcription factor (WRKY70)
251729_at	At3g56310	-0.0642441	1	-0.302947	1	-0.895509	0.354852	-1.15957	0.0148919	alpha-galactosidase, putative / melibiase, putative / alpha-D-galactoside galactohydrolase, putative
251798_at	At3g55460	-0.0380115	1	0.0849955	1	-0.635122	0.674991	-1.04847	0.00122692	SC35-like splicing factor, 30 kD (SCL30)
251866_at	At3g54350	-0.128846	1	-0.117916	1	-0.528265	1	-1.01019	0.00429814	forkhead-associated domain-containing protein; embryo defective 1967 (EMB1967)
251904_at	At3g54130	0.600554	1	1.0433	0.00232832	0.861551	1	1.31144	0.0464595	josephin family protein
251916_at	At3g53960	0.815121	1	1.27756	0.0200417	1.15207	0.926467	1.54789	0.0281651	proton-dependent oligopeptide transport (POT) family protein
251950_at	At3g53600	2.13279	0.000217582	1.67537	0.00900832	2.28954	1	3.69752	0.0190271	zinc finger (C2H2 type) family protein
252045_at	At3g52450	1.08461	0.869132	1.39069	0.0364099	2.40513	1.9307e-07	2.49402	1.09808e-07	U-box domain-containing protein
252058_at	At3g52470	0.178117	1	-0.0158425	1	1.08034	0.16729	1.20206	0.0450689	harpin-induced family protein / HIN1 family protein / harpin-responsive family protein
252102_at	At3g50970	-0.0765304	1	-0.130198	1	2.52778	0.170792	2.79999	0.0487061	dehydrin xero2 (XERO2) / low-temperature-induced protein LTI30 (LTI30)
252178_at	At3g50750	-1.29048	0.138726	-1.71389	0.00249805	-1.12472	1	-1.25272	1	brassinosteroid signalling positive regulator-related
252182_at	At3g50670	-0.849346	1	-0.406941	1	-0.936733	1	-1.52514	0.00631109	U1 small nuclear ribonucleoprotein 70 (U1-70k)
252214_at	At3g50260	1.42857	1	1.26573	1	1.66007	0.111673	1.80284	0.0400285	AP2 domain-containing transcription factor, putative (AtERF#011)
252272_at	At3g49670	-0.852134	0.0714878	-1.02508	0.00521058	-0.539797	1	-0.637216	1	leucine-rich repeat transmembrane protein kinase, putative; barely any meristem 2 (BAM2)
252323_at	At3g48530	0.163867	1	-0.327397	1	-0.985762	0.0434423	-1.08446	0.0127069	SNF1-related protein kinase regulatory subunit gamma 1 (KING1)
252328_at	At3g48570	-0.274147	1	-0.0997623	1	0.678238	1	1.17876	0.0310292	protein transport protein SEC61 gamma subunit, putative
252441_at	At3g46780	-0.658418	0.382221	-0.244845	1	-0.558846	1	-1.0057	0.0139837	plastid transcriptionally active 16 (PTAC16)
252467_at	At3g47080	1.02521	1	1.27761	0.0975516	1.22144	0.197227	1.55845	0.00929668	expressed protein
252474_at	At3g46620	0.953906	0.0708869	1.51815	6.24234e-05	1.75298	7.11352e-05	1.82371	3.97144e-05	zinc finger (C3HC4-type RING finger) family protein
252557_at	At3g45960	1.37922	0.109922	1.46686	0.0482367	1.64886	0.0814769	1.85009	0.0189904	expansin family protein (EXPL3)
252589_s_at	At3g45650	0.801996	0.866494	1.16412	0.00611844	0.506403	1	0.739774	1	nitrate excretion transporter 1 (NAXT1); nitrate efflux transmembrane transporter/ transporter
	At3g45660									proton-dependent oligopeptide transport (POT) family protein
252617_at	At3g45100	-0.183335	1	-0.160484	1	-0.484423	1	-1.16878	0.0397277	N-acetylglucosaminyl-phosphatidylinositol biosynthetic protein, putative; SETH2
252619_at	At3g45210	-0.567671	1	-1.03514	0.0304844	-0.168309	1	0.207219	1	expressed protein
252679_at	At3g44260	1.61362	0.135939	2.10784	0.00313495	3.47915	1.63988e-07	3.35412	2.89089e-07	CCR4-NOT transcription complex protein, putative
252765_at	At3g42800	-0.589924	1	-0.645703	1	-1.3641	0.0604455	-1.39504	0.045275	expressed protein
252825_at	At4g39890	1.06484	0.335825	0.834272	1	1.74278	0.124273	2.32936	0.00296703	RAB GTPase homolog H1c (AtRABH1c); GTP binding
252983_at	At4g37980	-0.578451	1	-0.302762	1	-0.833544	0.775949	-1.06067	0.0454172	mannitol dehydrogenase, putative; elicitor-activated gene 3 (ELI3-1)
253008_at	At4g38210	-0.0800584	1	-0.134428	1	-0.792155	0.107701	-1.03193	0.00357837	expansin A20 (AtEXPA20)
253024_at	At4g38080	0.0325416	1	-0.243734	1	-1.79594	0.17893	-2.00575	0.046183	hydroxyproline-rich glycoprotein family protein
253049_at	At4g37300	-0.297208	1	-0.594522	1	-0.901079	1	-1.50747	0.00925377	maternal effect embryo arrest 59 (MEE59)
253125_at	At4g36040	-0.636308	1	-1.17739	0.0231651	-0.981939	1	-1.2293	0.802354	DNAJ heat shock N-terminal domain-containing protein (J11)
253131_at	At4g35550	0.958398	0.136768	1.08424	0.025804	1.95537	0.0548098	1.76356	0.188037	homeobox-leucine zipper protein (HB-4); WUSCHEL-related homeobox 13 (WOX13)
253155_at	At4g35720	1.86384	0.11089	2.6708	0.000589249	1.33496	1	2.00973	0.0453243	expressed protein
253161_at	At4g35770	-0.46674	1	-1.50181	0.0785878	-1.53055	0.0681551	-1.74239	0.0130421	senescence-associated protein (SEN1); dark inducible 1 (DIN1)
253217_at	At4g34970	-1.34845	0.0757344	-1.41735	0.0385549	-2.58879	7.67656e-05	-2.79131	2.52943e-05	actin-depolymerizing factor, putative
253218_at	At4g34980	-0.791776	0.527256	-0.439595	1	-1.02982	1	-1.44737	0.0173283	subtilisin-like serine protease 2 (SLP2); subtilase
253259_at	At4g34410	2.99508	0.100905	3.86505	0.00267284	5.12582	6.66196e-10	4.94009	1.19904e-09	AP2 domain-containing transcription factor, putative
253271_s_at	At4g34210	0.621841	0.691379	0.543947	1	0.734343	1	1.29847	0.00887479	SKP1-like 11 (ASK11); ubiquitin-protein ligase
	At4g34470									SKP1-like 12 (ASK12); protein binding / ubiquitin-protein ligase
253272_at	At4g34190	-0.111735	1	0.0936991	1	0.903963	0.483322	1.1936	0.016469	stress enhanced protein 1 (SEP1)
253322_at	At4g33980	0.350063	1	1.24204	0.0348725	-0.255965	1	0.500636	1	expressed protein
253475_at	At4g32290	-0.592414	1	-0.0744198	1	-0.580096	1	-1.18653	0.000438483	expressed protein
253535_at	At4g31550	0.871363	0.100055	1.10362	0.00351258	0.803821	1	1.0619	0.120171	WRKY family transcription factor (WRKY11)
253630_at	At4g30490	0.597896	1	0.807001	0.881745	0.995923	0.327254	1.60803	0.000679399	AFG1-like ATPase family protein
253666_at	At4g30270	-1.10931	0.078106	-1.18991	0.0300156	-0.822166	1	-0.890529	1	meristem-5 (MERI5B) / endo-xyloglucan transferase / xyloglucan endo-1,4-beta-D-glucanase (SEN4)
253668_at	At4g30220	-0.0807608	1	0.44376	1	0.674481	1	1.0568	0.00920412	small nuclear ribonucleoprotein F (RUXF), putative
253722_at	At4g29190	1.03655	0.209426	1.73126	0.000110219	0.535073	1	0.817565	1	zinc finger (CCCH-type) family protein
253810_at	At4g28220	-0.378099	1	0.0226966	1	-0.557172	1	-1.00605	0.0202596	NAD(P)H dehydrogenase B1 (NDB1); NADH dehydrogenase/disulfide oxidoreductase
253814_at	At4g28290	0.62945	1	0.803998	0.696741	1.44987	0.0925009	1.80739	0.00546399	expressed protein
253832_at	At4g27654	1.71181	1	2.79405	0.0059138	4.16553	1.63977e-09	4.55284	3.97808e-10	expressed protein
253974_at	At4g26540	-0.594739	1	-0.893354	0.366143	-0.921331	0.22693	-1.14694	0.0150159	protein kinase family protein
253994_at	At4g26080	1.67817	4.64396e-06	2.37928	9.18619e-09	0.989457	0.212068	1.12085	0.0463373	protein phosphatase 2C; abscisic acid-insensitive 1 (ABI1)
254083_at	At4g24920	0.0271559	1	0.121881	1	1.09214	0.0914617	1.53228	0.00107278	protein transport protein SEC61 gamma subunit, putative
254178_at	At4g23880	0.513176	1	0.680929	1	0.883188	1	1.64236	0.0114883	expressed protein
254187_at	At4g23890	-0.232418	1	-0.192103	1	-0.910609	0.106371	-1.15585	0.00500446	expressed protein
254241_at	At4g23190	1.27706	1	1.35773	1	1.49214	0.518244	2.16839	0.00505462	cycteine-rich RLK11 (CRK11); receptor-like protein kinase 3 (RLK3)
254256_at	At4g23180	1.0183	1	1.54231	0.019126	1.7865	0.000178362	1.85582	0.00010249	cysteine-rich RLK10 (CRK10); receptor-like protein kinase 4 (RLK4)
254291_at	At4g23010	-0.197536	1	-0.272545	1	0.806708	1	1.08107	0.0465177	UDP-galactose transporter 2 (AtUTR2)
254293_at	At4g23060	1.06065	0.450537	1.26292	0.0471898	0.916688	0.0828114	0.382097	1	calmodulin-binding family protein; IQ-domain 22 (IQD22)
254300_at	At4g22780	1.26787	0.421543	1.72385	0.00658565	0.713786	1	1.46771	0.103058	ACT domain-containing protein (ACR7)
254355_at	At4g22380	0.145779	1	0.468378	1	0.775521	1	1.61655	0.0323756	ribosomal protein L7Ae/L30e/S12e/Gadd45 family protein
254356_at	At4g22190	-1.11769	0.000448913	-1.03093	0.0015913	-1.30452	0.0889666	-1.42319	0.0298267	expressed protein
254390_at	At4g21940	0.496517	1	1.03532	0.359403	1.52297	1	2.11282	0.0412792	calcium-dependent protein kinase 15 (CPK15)
254396_at	At4g21680	1.09345	1	1.01581	1	1.80148	0.27821	2.426	0.00672554	proton-dependent oligopeptide transport (POT) family protein
254432_at	At4g20830	1.12381	1	1.06965	1	1.76225	0.0729234	2.20673	0.00396166	FAD-binding domain-containing protein
254460_at	At4g21210	0.00337084	1	0.011378	1	0.891846	0.578578	1.29561	0.00579797	PPDK regulatory protein; phosphoprotein phosphatase / protein kianse
254547_at	At4g19860	0.140189	1	-0.257123	1	-1.01045	0.0704833	-1.22179	0.00610377	lecithin:cholesterol acyltransferase family protein / LACT family protein
254560_at	At4g19110	-0.371346	1	-0.280311	1	-0.745046	1	-1.29888	0.00337057	protein kinase, putative
254605_at	At4g18950	0.381205	1	0.581961	1	1.0527	1	1.45993	0.0359649	ankyrin protein kinase, putative
254806_at	At4g12430	1.06495	0.0521679	1.14551	0.0189383	1.09047	1	1.31057	1	trehalose-6-phosphate phosphatase, putative
254850_at	At4g12000	1.2028	1	1.80809	0.00642317	2.72607	1.70436e-05	3.05118	3.12681e-06	expressed protein
254882_s_at	At4g11710	0.782754	1	1.13272	0.0288333	1.23761	0.00297814	0.78186	0.83475	transposable element gene
	At1g30390									transposable element gene
254924_at	At4g11330	1.07836	0.0551301	0.944267	0.313561	1.34024	0.206151	1.9547	0.00160882	mitogen-activated protein kinase, putative / MAPK, putative (MPK5)
255039_at	At4g09570	0.513778	1	0.572833	1	0.701594	1	1.3253	0.0113141	calcium-dependent protein kinase 4 (CPK4)
255088_at	At4g09350	0.346519	1	0.242022	1	0.909305	0.188874	1.39882	0.000689731	DNAJ heat shock N-terminal domain-containing protein
255149_at	At4g08150	-0.63764	1	-0.598313	1	-0.937457	1	-1.62955	0.00159513	homeobox protein knotted-1 like 1 (KNAT1); BREVIPEDICELLUS 1 (BP1)
255221_at	At4g05150	0.0686105	1	-0.126816	1	-0.786716	1	-1.35053	0.00269306	octicosapeptide/Phox/Bem1p (PB1) domain-containing protein
255440_at	At4g02530	-0.140525	1	0.0222397	1	1.17602	0.759471	1.48214	0.0499449	chloroplast thylakoid lumen protein
255504_at	At4g02200	1.1028	0.148314	1.31917	0.0127318	1.58665	0.0412673	2.24322	0.000389467	drought-responsive family protein
255517_at	At4g02290	-0.85708	1	-0.0339986	1	-0.678698	1	-1.27341	0.0223809	glycosyl hydrolase 9B13 (AtGH9B13)
255524_at	At4g02330	1.26746	0.826103	1.20399	1	1.48008	1	2.12576	0.0209219	pectinesterase family protein (ATPMEPCRB)
255549_at	At4g01950	1.0635	1	1.56253	0.0117573	1.87116	0.000295639	1.82689	0.000414578	glycerol-3-phosphate acyltransferase 3 (AtGPAT3)
255568_at	At4g01250	1.11261	0.213179	1.636	0.000869256	1.54778	0.0573003	1.92467	0.00334419	WRKY family transcription factor (WRKY22)
255645_at	At4g00880	0.645966	1	0.331003	1	0.65253	1	1.10882	0.0331631	auxin-responsive family protein
255733_at	At1g25400	1.80547	0.00539528	1.79685	0.00580139	1.19364	0.6234	1.86047	0.0024535	expressed protein
255809_at	At4g10300	-0.244463	1	0.0756896	1	0.833977	0.152332	1.075	0.00607865	expressed protein
255844_at	At2g33580	1.99263	9.48573e-07	1.94257	1.48168e-06	1.62915	0.127839	1.8604	0.0244294	protein kinase family protein / peptidoglycan-binding LysM domain-containing protein
255872_at	At2g30360	1.18842	1	1.31004	0.492936	1.28648	1	1.69151	0.0415915	CBL-interacting protein kinase 11 (CIPK11); SOS3-interacting protein 4 (SIP4)
255908_s_at	At1g18000	-0.831663	0.066267	-1.08895	0.00131978	-1.24163	0.238737	-1.42517	0.0446217	expressed protein
	At1g18010									expressed protein
256045_at	At1g07150	0.62954	1	1.01317	0.0793925	0.939899	1	1.47285	0.00858239	mitogen-activated protein kinase kinase kinase 13 (MAPKKK13)
256069_at	At1g13740	1.05824	0.229903	2.08972	7.5145e-06	1.18098	1	1.414	0.400242	expressed protein
256099_at	At1g13710	-0.493123	1	-0.360461	1	-0.859485	1	-1.60304	0.0336251	cytochrome P450 family protein (CYP78A5)
256169_at	At1g51800	0.875353	1	0.366383	1	0.935655	1	1.49372	0.00440793	leucine-rich repeat protein kinase, putative
256183_at	At1g51660	0.508046	1	0.415033	1	0.938635	0.0109315	1.02237	0.00347777	mitogen-activated protein kinase kinase (MAPKK), putative (MKK4)
256232_at	At3g12570	-0.473158	1	-0.53853	1	-0.601381	1	-1.02257	0.0235685	FYD
256285_at	At3g12510	0.424157	1	0.711785	1	1.52513	1	2.13693	0.0295029	expressed protein
256402_at	At3g06130	-0.443811	1	-0.500137	1	-0.760708	1	-1.3634	0.0346744	heavy-metal-associated domain-containing protein
256622_at	At3g28920	-0.817418	0.04394	-1.09184	0.000603057	-0.456886	1	-0.548993	1	homeobox protein 34 (AtHB34)
256794_at	At3g22230	-0.118454	1	-0.0350452	1	0.902369	1	1.21593	0.0407392	60S ribosomal protein L27 (RPL27B)
256796_at	At3g22210	-0.0872059	1	0.140967	1	1.24435	0.738411	1.63953	0.0276664	expressed protein
256911_at	At3g24090	0.575421	1	1.15126	0.0257386	0.609352	1	1.46508	1	glutamine-fructose-6-phosphate transaminase (isomerizing) / sugar binding / transaminase
256922_at	At3g19010	0.874722	1	0.621073	1	0.857584	1	1.51036	0.022709	oxidoreductase, 2OG-Fe(II) oxygenase family protein
257053_at	At3g15210	1.58474	0.0501674	2.4021	9.16494e-05	2.55615	5.22929e-07	2.15992	6.80415e-06	ethylene-responsive element-binding factor 4 (ERF4); RAP2.5
257092_at	At3g20550	-0.293739	1	-0.234877	1	-0.979485	0.255105	-1.39021	0.0030001	forkhead-associated domain-containing protein / FHA domain-containing protein; DAWDLE (DDL)
257205_at	At3g16520	-0.489217	1	-0.615018	1	-0.860837	0.332749	-1.09728	0.01697	UDP-glucoronosyl/UDP-glucosyl transferase family protein
257226_at	At3g27880	0.698056	1	0.0409849	1	0.941259	0.807793	1.2976	0.0172121	expressed protein
257420_at	At1g77250	0.298554	1	1.12885	0.000233872	1.32363	0.0050121	1.3213	0.00510649	PHD finger family protein
257478_at	At1g16130	1.22256	0.365315	1.48723	0.0276638	0.970585	1	1.53938	0.547489	wall-associated kinase-like 2 (WAKL20)
257594_at	At3g24740	-0.446913	1	-0.223513	1	-0.715672	0.569014	-1.14107	0.00160379	expressed protein
257649_at	At3g16857	-0.707263	1	-0.429148	1	-0.944437	1	-1.40022	0.0169884	two-component responsive regulator family protein / response regulator 1 (ARR!)
257748_at	At3g18710	1.15641	0.00565403	1.19141	0.00362437	1.20778	1	1.96145	0.00365087	U-box domain-containing protein
257750_at	At3g18800	-0.278328	1	-0.239005	1	-1.08251	0.0510522	-1.1726	0.0183666	expressed protein
257751_at	At3g18690	0.957768	0.00391124	0.979758	0.00277852	0.638014	1	1.06907	0.0144199	MAP kinase substrate 1 (MKS1)
257817_at	At3g25150	-0.348194	1	-0.364234	1	-0.794064	0.349916	-1.31633	0.00050896	nuclear transport factor 2 (NTF2) family protein / RNA recognition motif (RRM)-containing protein
257990_at	At3g19860	-0.233855	1	-0.502166	1	-1.0895	1	-1.59876	0.0408989	basic helix-loop-helix (bHLH) family protein
258000_at	At3g28940	-0.00390958	1	0.058685	1	0.762202	1	1.22529	0.0444058	avirulence-responsive protein, putative / avirulence induced gene (AIG) protein, putative
258055_at	At3g16250	-0.0812536	1	0.375336	1	0.80858	0.124164	1.0319	0.00552783	ferredoxin-related
258141_at	At3g18035	-0.124322	1	-0.248466	1	-1.13927	0.0900427	-1.37416	0.00822417	histone H1/H5 family protein; HON4
258177_at	At3g21660	0.616871	1	1.19428	0.00152907	1.17251	1	0.654087	1	UBX domain-containing protein
258184_at	At3g21510	0.899083	1	0.356285	1	0.819961	1	1.44576	0.000871626	histidine-containing phosphotransmitter 1 (AHP1)
258196_at	At3g13980	-0.786083	1	-1.13345	0.0192304	-2.94141	1.42574e-07	-2.91574	1.63317e-07	expressed protein
258206_at	At3g14010	-0.43719	1	-0.312363	1	-1.06692	1	-1.39167	0.0468816	hydroxyproline-rich glycoprotein family protein; CTC-interacting domain 4 (CID4)
258321_at	At3g22840	0.950065	1	1.34859	0.0120632	2.20719	8.18052e-05	2.06174	0.000218951	chlorophyll A-B binding family protein / early light-induced protein (ELIP)
258325_at	At3g22830	3.42242	1.13731e-05	3.09705	6.09121e-05	2.40782	1	3.72502	0.0172389	heat shock transcription factor family protein A6B (AT-HSFA6B)
258455_at	At3g22440	-0.114734	1	-0.0982151	1	-0.790009	0.270179	-1.13355	0.00276745	hydroxyproline-rich glycoprotein family protein
258499_at	At3g02540	-0.0367294	1	-0.320687	1	-1.26532	0.0577322	-1.47886	0.00773577	putative DNA repair protein RAD23-3 (RAD23-3)
258650_at	At3g09830	0.963935	1	0.882283	1	1.39187	0.133054	1.61113	0.0214353	protein kinase, putative
258659_at	At3g09880	-0.46388	1	-0.563611	1	-0.655625	1	-1.22501	0.000543428	serine/threonine protein phosphatase 2A (PP2A) regulatory subunit B' (B'beta) (ATB' beta)
258665_at	At3g08710	0.455505	1	0.441723	1	0.52983	1	1.18845	0.0246057	thioredoxin H-type 9 (ATH9)
258766_at	At3g10700	-0.488522	1	-0.288717	1	-0.39009	1	-1.19101	0.00630479	GHMP kinase family protein
258822_s_at	At3g07220	-0.176993	1	-0.213452	1	-1.18961	0.336896	-1.4299	0.0363817	transcriptional activator, putative
	At3g07260									forkhead-associated domain-containing protein / FHA domain-containing protein
258878_at	At3g03170	0.996069	1	1.60397	0.0989358	0.726787	1	1.12013	0.025557	expressed protein
258919_at	At3g10525	-0.704867	0.289168	-1.053	0.000990704	-0.879892	1	-0.823124	1	expressed protein
258920_at	At3g10520	-0.565761	0.270621	-0.698579	0.0159006	1.17013	1	1.77567	0.0384678	non-symbiotic hemoglobin 2 (AHB2)
258956_at	At3g01440	0.0249946	1	0.533916	1	1.06304	1	1.66015	0.00435181	oxygen evolving enhancer 3 (PsbQ) family protein
259068_at	At3g07560	-0.42955	1	-0.309778	1	-0.935038	0.0514319	-1.05757	0.0105526	aberrant peroxisome morphology 2 (APM2); peroxin 13 (PEX13)
259076_at	At3g02140	0.936089	1	2.02095	4.22379e-05	1.6502	0.000884823	1.7006	0.000577714	ABI5 binding protein 4 (AFP4)
259129_at	At3g02150	1.02106	0.78297	0.912466	1	1.09004	0.227237	1.67094	0.000904555	TCP family transcription factor, putative (TCP13); plastid transcription factor 1 (PTF1)
259181_at	At3g01690	-0.53551	1	-0.47852	1	-1.16542	0.320554	-1.54131	0.0100534	expressed protein
259373_at	At1g69160	-0.922691	0.194737	-1.15877	0.00853014	-0.707868	1	-0.490596	1	expressed protein
259398_at	At1g17700	-0.105517	1	-0.343014	1	-1.35817	0.060794	-1.80583	0.00142562	prenylated rab acceptor (PRA1) family protein
259417_at	At1g02340	-1.27147	0.136305	-1.39683	0.0387003	-2.2492	0.262216	-1.90655	1	long hypocotyl in far-red 1 (HFR1) / reduced phytochrome signaling (REP1) / bHLH protein 26 (BHLH26)
259432_at	At1g01520	2.36745	1.74406e-06	2.76176	1.1363e-07	2.23566	0.946298	3.24657	0.0105822	myb family transcription factor
259464_at	At1g18990	0.437974	1	1.31584	0.00525905	1.15808	1	1.5188	1	expressed protein
259466_at	At1g19050	1.55131	0.249159	1.33212	1	1.16742	0.670485	1.55814	0.0209548	two-component responsive regulator / response regulator 7 (ARR7)
259502_at	At1g15670	-0.645372	1	-1.01255	0.0250394	-0.244534	1	-0.403906	1	kelch repeat-containing F-box family protein
259516_at	At1g20450	0.205099	1	0.39909	1	1.27108	0.26814	1.58438	0.0177722	dehydrin / early response to dehydration 10 (ERD10) / low temperative induced 45 (LTI45)
259784_at	At1g29450	-0.853685	0.482149	-1.1197	0.0130883	-1.17184	1	-0.950671	1	auxin-responsive protein, putative
259834_at	At1g69570	-0.648939	1	-1.31758	0.000205428	-1.29052	1	-1.16932	1	Dof-type zinc finger domain-containing protein
259952_at	At1g71400	1.33536	0.138822	0.83362	1	1.23264	0.178507	1.8296	0.00106413	disease resistance family protein / LRR family protein
259983_at	At1g76490	-0.0383958	1	-0.46884	1	-1.10759	0.165016	-1.50348	0.00331928	3-hydroxy-3-methylglutaryl-CoA reductase 1 / HMG-CoA reductase 1 (HMG1)
259997_at	At1g67880	0.993306	0.00573828	1.06111	0.00212555	0.871052	1	1.21077	0.0428884	glycosyl transferase family 17 protein
260005_at	At1g67920	2.25101	9.5244e-06	2.05143	4.56003e-05	1.74505	1	2.82466	0.0129735	expressed protein
260025_at	At1g30070	-0.645598	1	-0.288574	1	1.02611	1	1.77772	0.00419602	SGS domain-containing protein
260068_at	At1g73805	1.53254	0.236116	0.756118	1	0.783449	1	1.22602	0.0433824	calmodulin-binding protein
260135_at	At1g66400	1.01376	0.88997	1.37241	0.0174474	2.42152	0.567412	3.40885	0.00860304	calmodulin-related protein, putative
260227_at	At1g74450	1.10355	0.819029	1.75497	0.00142758	1.84021	0.0106811	2.17017	0.001139	expressed protein
260296_at	At1g63750	1.221	0.213593	1.79852	0.000847941	1.47648	0.00116487	1.55408	0.000566172	ATP binding / nucleoside-triphosphatase/ nucleotide binding / protein binding
260324_at	At1g63970	-0.116973	1	0.0807856	1	0.839165	0.278567	1.18575	0.0035334	2C-methyl-D-erythritol 2,4-cyclodiphosphate synthase, putative (MECPS)
260345_at	At1g69270	1.40598	0.000102094	1.61532	9.98143e-06	1.14018	0.190329	1.29477	0.040052	leucine-rich receptor-like protein kinase 1 (RPK1)
260367_at	At1g69760	-0.980713	0.724324	-1.27778	0.0234151	0.576784	1	1.16611	1	expressed protein
260543_at	At2g43330	0.915466	0.0300605	1.11836	0.00158321	0.274807	1	0.159512	1	inositol transporter 1 (AtINT1)
260567_at	At2g43820	-0.56989	1	-1.11148	0.0156877	-0.35921	1	-0.410056	1	UDP-glycosyltransferase 74F2 (UGT74F2)
260618_at	At1g53230	-1.275	0.127362	-1.36776	0.0499861	-0.627032	1	-1.03531	1	TCP family transcription factor 3 (TCP3)
260637_at	At1g62380	-0.0240635	1	-0.324724	1	0.6	1	1.06258	0.0205991	1-aminocyclopropane-1-carboxylate (ACC) oxidase 2 (ACO2)
260670_at	At1g19520	-0.321929	1	-0.327232	1	-0.320225	1	-1.08217	0.0113179	nuclear fusion defective 5 (NFD5)
260687_at	At1g17530	-0.00451997	1	-0.314138	1	-0.691564	1	-1.24201	0.00141268	translocase of inner mitochondrial membrane 23 (AtTIM23-1)
260830_at	At1g06760	-0.670622	1	-0.613887	1	-1.19795	0.110598	-1.35268	0.024192	histone H1, putative
260895_at	At1g29250	-0.217219	1	0.0513357	1	1.08219	1	1.67345	0.0198936	expressed protein
260944_at	At1g45130	-0.387699	1	-0.191279	1	-0.932454	0.00992225	-1.00904	0.00343807	beta-galactosidase 5 (BGAL5)
260986_at	At1g53580	-0.0609753	1	-0.15297	1	-0.971188	0.0913614	-1.12046	0.0149696	glyoxalase II 3 (GLY3/GLX2-3) / hydroxyacylglutathione hydrolase, putative
261065_at	At1g07500	0.718523	1	1.2013	0.0214268	1.12056	1	0.611036	1	expressed protein
261109_at	At1g75450	-0.478775	1	-0.922955	1	-0.931314	0.208865	-1.12854	0.0194052	FAD-binding domain-containing protein / cytokinin oxidase 5 (CKX5)
261114_at	At1g75390	0.170917	1	0.073942	1	1.05836	1	1.62754	0.00740162	basic leucine-zipper 44 (AtBZIP44)
261143_at	At1g19770	1.22159	0.0145721	1.57054	0.000317266	1.38981	0.10651	1.56868	0.0233634	purine permease 14 (AtPUP14); purine transmembrane transporter
261193_at	At1g32920	1.26424	0.388422	1.54093	0.0288659	1.79319	0.000211304	2.45749	1.96202e-06	expressed protein
261248_at	At1g20030	0.910885	0.224494	1.25289	0.00259292	1.07928	0.304288	0.928242	1	pathogenesis-related thaumatin family protein
261294_at	At1g48430	-0.547529	1	-0.421417	1	-0.974664	0.0360369	-1.48475	0.000114138	dihydroxyacetone kinase family protein
261436_at	At1g07870	1.18694	6.44821e-05	1.30478	1.31683e-05	1.12371	0.0549814	1.1806	0.0292973	protein kinase family protein
261461_at	At1g07860	0.891528	1	1.47115	0.00853264	1.87583	0.000910461	1.58639	0.00886995	expressed protein
261476_at	At1g14480	1.83203	5.5076e-05	2.19202	2.60428e-06	1.71281	0.0680666	1.87486	0.0216302	ankyrin repeat family protein
261506_at	At1g71697	1.5194	2.81729e-05	1.1812	0.00163622	1.92728	0.186816	2.90945	0.000886868	choline kinase, putative (AtCK1)
261650_at	At1g27770	1.18311	0.0632973	1.33124	0.0121672	1.63895	0.000130612	1.67783	9.26701e-05	auto-inhibited Ca2+-ATPase 1 (ACA1); plastid envelope ATPase 1 (PEA1)
261663_at	At1g18330	-1.08469	0.61941	-1.68542	0.00141652	-1.93388	0.0645678	-1.73364	0.235319	early-phytochrome-responsive 1 (EPR1); Myb family transcription factor
261713_at	At1g32640	0.936303	1	1.68424	0.0374416	1.98735	5.0506e-05	2.16841	1.38611e-05	basic helix-loop-helix (bHLH) protein; MYC2; jasmonate insensitive 1 (JIN1)
261745_at	At1g08500	0.865005	0.938168	1.41854	0.00106273	0.527137	1	1.0067	0.388673	plastocyanin-like domain-containing protein
261827_at	At1g11480	-0.339698	1	-0.355251	1	-0.855602	0.482873	-1.06165	0.0363817	eukaryotic translation initiation factor-related
261891_at	At1g80790	-0.705921	0.82989	-0.387488	1	-0.902316	0.177892	-1.09169	0.0166001	XH/XS domain-containing protein / XS zinc finger domain-containing protein
261892_at	At1g80840	3.25252	0.202234	3.7621	0.0289401	4.72407	5.32224e-08	5.13844	1.42201e-08	WRKY family transcription factor (WRKY40)
261988_at	At1g33680	-0.184858	1	-0.493699	1	-0.534985	1	-1.12312	0.0191288	KH domain-containing protein
262098_at	At1g56170	0.882511	1	1.94361	1.77368e-05	1.16116	0.535746	0.809883	1	nuclear factor Y, subunit C2 (NF-YC2); heme activator protein (yeast) homolog 5B (AtHAP5B)
262105_at	At1g02810	0.870541	1	0.999997	0.561469	1.03475	0.106581	1.27726	0.0072805	pectinesterase family protein
262110_at	At1g02840	-0.457781	1	-0.363002	1	-0.914645	1	-1.73063	0.000780332	pre-mRNA splicing factor SF2 (SF2) / SR1 protein
262126_at	At1g59620	0.682234	1	1.23451	0.00482608	0.350711	1	0.87135	1	disease resistance protein (CC-NBS class), putative; CW9
262164_at	At1g78070	1.30375	1	2.07192	0.00275949	2.31248	0.00197513	2.64694	0.000295832	WD-40 repeat family protein
262287_at	At1g68660	0.127321	1	0.207594	1	0.939519	0.104814	1.03132	0.0327354	expressed protein
262295_at	At1g27650	-0.594278	1	-0.693583	0.830212	-0.663091	1	-1.12891	0.0145364	U2 snRNP auxiliary factor small subunit, putative (AtU2AF35A)
262314_at	At1g70810	-0.028145	1	-0.110573	1	1.69106	0.165784	1.99095	0.0218375	C2 domain-containing protein
262360_at	At1g73080	0.507922	1	0.930456	1	1.15195	0.184603	1.38634	0.018514	leucine-rich repeat transmembrane protein kinase, putative
262452_at	At1g11210	0.958502	1	1.84217	0.00296608	1.34511	0.0145726	1.46547	0.00466207	expressed protein
262487_at	At1g21610	-0.0545516	1	0.0687154	1	-0.973881	0.218918	-1.31205	0.00508001	wound-responsive family protein
262526_at	At1g17050	0.574967	1	0.752317	0.10297	1.45453	0.0757889	2.04593	0.000835062	solanesyl diphosphate synthase 2 (SPS2)
262598_at	At1g15260	-0.715877	0.650421	-1.10153	0.00175449	-1.43769	1	-1.11075	1	expressed protein
262649_at	At1g14040	0.989294	0.0760625	0.653023	1	0.759157	1	1.1035	0.0444099	EXS family protein / ERD1/XPR1/SYG1 family protein
262685_at	At1g76010	-0.515563	1	-0.308112	1	-0.692486	1	-1.15132	0.0128621	expressed protein
262756_at	At1g16370	-0.188834	1	-0.323239	1	1.83782	0.116197	1.99215	0.0426826	organic cation/carnitine transporter 6 (AtOCT6); carbohydrate transmembrane transporter
262804_at	At1g20880	-0.356071	1	-0.371042	1	-1.09635	0.175442	-1.33476	0.0150782	RNA recognition motif (RRM)-containing protein
262832_s_at	At1g14870	0.757693	1	0.243351	1	1.04811	0.0731106	1.33151	0.00326875	expressed protein
	At1g14880									expressed protein
262856_at	At1g14910	-0.445096	1	-0.443691	1	-1.31157	0.351766	-1.7334	0.0112936	epsin N-terminal homology (ENTH) domain-containing protein
262931_at	At1g65700	-0.203923	1	0.35247	1	0.927435	1	1.38629	0.0454885	small nuclear ribonucleoprotein (snRNP), putative / Sm protein, putative
263035_at	At1g23860	-0.0869571	1	-0.261578	1	-0.717526	1	-1.27213	0.00431474	splicing factor RSZp21 (RSZP21) / 9G8-like SR protein (SRZ21)
263064_at	At2g18160	-0.917432	0.00351727	-1.00216	0.000906882	-0.213207	1	0.0586384	1	basic leucine-zipper 2 (AtBZIP2); G-box binding factor 5 (GBF5)
263179_at	At1g05710	0.0784928	1	0.252839	1	0.893161	0.500638	1.11855	0.0337279	ethylene-responsive protein, putative
263265_at	At2g38820	1.33096	0.0342533	1.7912	0.000402005	1.25422	0.128975	1.75572	0.00164187	expressed protein
263433_at	At2g22240	0.956376	1	1.6541	0.00180969	0.843433	1	0.824468	1	inositol-3-phosphate synthase isozyme 2 / myo-inositol-1-phosphate synthase 2 / MI-1-P synthase 2 / IPS 2
263447_s_at	At2g31650	-0.392766	1	-0.185052	1	-0.515145	1	-1.00786	0.0449419	trithorax-like protein 1 (ATX1); histone-lysine N-methyltransferase
	At1g05830									trithorax-like protein 2 (ATX2); histone-lysine N-methyltransferase
263452_at	At2g22190	0.766996	1	1.25019	0.0013967	1.303	1	1.75209	0.206309	trehalose-6-phosphate phosphatase, putative
263474_at	At2g31725	-0.307167	1	-0.0442114	1	0.592365	1	1.2212	0.00308455	expressed protein
263584_at	At2g17040	2.83495	7.64847e-06	2.11258	0.000957886	1.51388	1	2.66277	0.0211678	no apical meristem (NAM) family protein (ANAC036)
263738_at	At1g60060	-0.359108	1	-0.94029	1	-0.755843	0.866016	-1.17546	0.00380498	expressed protein
263742_at	At2g20625	0.854956	0.0639382	1.63087	2.52383e-06	2.1713	0.000521547	2.10013	0.000831048	hypothetical protein
263786_at	At2g46370	0.823714	0.369658	1.2285	0.00138253	0.782546	1	1.07428	1	auxin-responsive GH3 family protein; jasmonate resistant 1 (JAR1)
263799_at	At2g24550	0.45917	1	0.530554	1	1.06226	0.326651	1.41218	0.00959742	expressed protein
263870_at	At2g22010	0.474519	1	1.14891	0.00126203	0.778336	1	1.00589	1	zinc finger (C3HC4-type RING finger) family protein
263918_at	At2g36590	1.66688	0.0831789	1.90693	0.0128492	1.96274	1	1.8451	1	proline transporter 3 (ProT3)
263971_at	At2g42800	-0.239031	1	-0.445224	1	-0.993668	0.752479	-1.46178	0.00674057	leucine-rich repeat family protein
264169_at	At1g02020	-0.153181	1	-0.0045284	1	-0.431257	1	-1.03426	0.041655	nitroreductase family protein
264176_at	At1g02110	-0.0115331	1	0.163692	1	-0.657919	1	-1.19791	0.00997536	proline-rich family protein
264195_at	At1g22690	-0.703004	1	-1.14878	0.112444	2.13579	0.347324	2.61775	0.0294218	gibberellin-responsive protein, putative
264329_at	At1g04140	-0.269088	1	-0.342523	1	-1.07551	0.185098	-1.37453	0.0084737	transducin family protein / WD-40 repeat family protein
264349_at	At1g11930	-0.27052	1	-0.221065	1	-0.823749	1	-1.36904	0.0375968	alanine racemase family protein
264437_at	At1g27510	-0.147531	1	-0.160646	1	-0.504989	1	-1.0241	0.00732673	expressed protein
264589_at	At2g17650	-0.593117	1	-0.524734	1	-0.949549	0.197889	-1.54232	0.000337905	AMP-dependent synthetase and ligase family protein
264658_at	At1g09910	-0.254394	1	-0.466993	1	-0.844375	1	-1.33308	0.0103757	lyase
264795_at	At1g08680	-0.222718	1	-0.491845	1	-0.688789	1	-1.51365	0.0158003	ARF GAP-like zinc finger-containing protein ZIGA4 (ZIGA4)
264860_at	At1g24290	0.0417162	1	-0.0814958	1	-0.455213	1	-1.05426	0.0343938	AAA-type ATPase family protein
264879_at	At1g61260	0.689885	1	1.33202	0.00148554	1.59898	0.0177864	1.84322	0.00267212	expressed protein
264886_at	At1g61120	1.18801	1	2.12349	0.0324394	2.03243	1	1.82005	1	terpene synthase/cyclase family protein
264977_at	At1g27090	-0.183458	1	-0.264913	1	-0.818485	0.204529	-1.1017	0.00475493	glycine-rich protein
265191_at	At1g05120	-0.378009	1	-0.221904	1	-0.700586	1	-1.13194	0.0247972	SNF2 domain-containing protein / helicase domain-containing protein / RING finger domain-containing protein
265211_at	At2g36640	0.703833	1	1.65184	0.01642	1.46252	1	0.546732	1	late embryogenesis abundant protein / embryonic cell protein 63 (AtECP63)
265230_s_at	At2g07707	0.601824	1	0.626203	1	1.08688	1	1.79786	0.0189303	expressed protein
	AtMg00480									subunit 8 of the mitochondrial F(O) ATP synthase complex
265359_at	At2g16720	0.732816	1	1.08618	0.0368891	0.787055	1	1.14391	1	myb family transcription factor (MYB7)
265539_at	At2g15830	0.585091	1	1.0445	0.0409383	0.399434	1	0.674839	1	expressed protein
265580_at	At2g20050	-0.212282	1	-0.523636	1	-0.887124	1	-1.32697	0.0414162	protein phosphatase 2C, putative / PP2C, putative
265618_at	At2g25460	1.23714	0.0120399	1.27813	0.00749846	1.19692	0.0845461	1.4999	0.00461315	expressed protein
265634_at	At2g25530	0.251485	1	0.431667	1	1.03018	0.0867562	1.39856	0.00159406	AFG1-like ATPase family protein
265737_at	At2g01180	0.929783	0.0100005	1.03288	0.00208296	1.04578	0.342046	0.845783	1	phosphatidic acid phosphatase family protein (AtPAP1)
265779_at	At2g07360	-0.581336	0.7944	-0.752018	0.0289181	-0.629182	1	-1.24435	0.0153925	SH3 domain-containing protein
265809_at	At2g18100	0.798354	1	1.08024	0.0343522	1.05027	0.0485357	1.39425	0.00113332	expressed protein
265824_at	At2g35650	0.0635122	1	0.605743	1	0.964589	0.0152117	1.1807	0.000988281	glycosyl transferase family 2 protein; cellulose synthase like A7 (AtCSLA7)
265898_at	At2g25690	1.38313	0.0760478	1.51799	0.0211457	2.7657	8.80189e-08	2.57813	2.62084e-07	senescence-associated protein-related
266065_at	At2g18790	-0.262767	1	-0.235367	1	-0.805574	0.158968	-1.10021	0.00292713	phytochrome B (PHYB)
266070_at	At2g18660	1.41446	1	0.265978	1	0.985626	1	1.62645	0.0046542	expansin-like B3 precursor (EXLB3)
266101_at	At2g37940	0.264798	1	0.568781	1	0.975244	0.0158482	1.10803	0.00288456	expressed protein
266299_at	At2g29450	0.102804	1	0.416114	1	1.76224	0.342541	2.26809	0.0154705	glutathione S-transferase (class tau) 5 (AtGSTU5)
266447_at	At2g43290	0.554997	1	1.10073	0.00495869	2.09533	0.000238985	2.21171	0.00010919	calmodulin-like protein; multicopy suppressors of SNF4 deficiency in yeast (MSS3)
266503_at	At2g47780	2.10188	0.483766	3.03511	0.00317203	2.01825	0.00805045	1.95467	0.0121969	rubber elongation factor (REF) protein-related
266555_at	At2g46270	0.665092	1	1.1724	0.0343617	-0.112989	1	0.241061	1	G-box binding factor 3 (GBF3)
266578_at	At2g23910	0.236712	1	1.05217	0.00893349	1.71249	1	2.16842	0.393574	cinnamoyl-CoA reductase-related
266798_at	At2g22850	1.02561	0.124165	1.00029	0.172667	1.71823	0.669707	2.2174	0.0321402	bZIP transcription factor family protein (AtbZIP6)
266832_at	At2g30040	1.01583	1	1.73968	0.0208703	3.11442	6.09701e-08	3.2598	2.98425e-08	mitogen-activated protein kinase kinase kinase 14 (MAPKKK14)
266834_s_at	At2g05050	1.21747	0.17521	2.08113	5.97574e-05	2.19077	0.0324244	2.54589	0.00451771	pseudogene, protein phosphatase 2C (PP2C)
	At2g30020									protein phosphatase 2C (PP2C), putative
	At3g27140									protein phosphatase 2C (PP2C), putative
	At4g08260									protein phosphatase 2C (PP2C), putative
266908_at	At2g34650	0.650543	1	1.30752	0.00231933	0.365668	1	0.604879	1	protein kinase PINOID (PID)
266916_at	At2g45860	-0.179839	1	-0.0822837	1	1.86822	0.0959931	2.05367	0.029331	expressed protein
267064_at	At2g41110	-0.177427	1	0.0648438	1	0.930968	0.107437	1.40594	0.000459325	calmodulin-2 (CAM2)
267084_at	At2g41180	0.467679	1	0.55877	1	0.960298	0.203213	1.14445	0.0233117	sigA-binding protein-related
267102_at	At2g41500	-0.275978	1	-0.175915	1	-0.926988	0.0279453	-1.26043	0.000437443	LACHESIS (LIS) / related to yeast splicing factor PRP4
267126_s_at	At2g23590	0.31	1	-0.0594545	1	1.30156	0.126507	1.81614	0.00167859	hydrolase, alpha/beta fold family protein
	At2g23600									acetone-cyanohydrin lyase (ACL)
267132_at	At2g23420	0.438605	1	0.447666	1	0.67463	1	1.12096	0.0209761	nicotinate phosphoribosyltransferase family protein / NAPRTase family protein
267158_at	At2g37640	-0.220137	1	0.00930937	1	-1.13059	0.0574868	-1.24588	0.0166457	expansin, putative (AtEXPA3)
267392_at	At2g44490	0.930597	0.164565	0.578063	1	0.686322	1	1.40249	0.039571	glycosyl hydrolase family 1 protein; penetration 2 (PEN2)
267423_at	At2g35060	-0.0849775	1	-0.553134	1	-0.953543	0.195216	-1.20155	0.0108319	K+ uptake permease 11 (KUP11); potassium transporter family protein
267474_at	At2g02740	0.258291	1	0.429355	1	0.539407	1	1.07902	0.0250167	WHIRLY 3 (AtWHY3); plastid transcriptionally active 11 (PTAC11); transcription factor, putative
267535_at	At2g41940	-0.802561	0.00608503	-1.47051	2.76127e-07	-0.874029	1	-0.983841	1	zinc finger (C2H2 type) family protein (AFP8)
267537_at	At2g41880	0.851162	0.0126261	1.09751	0.000257932	0.635793	1	1.02272	0.154338	guanylate kinase 1 (GK-1)
267550_at	At2g32800	1.50589	6.90917e-05	1.35745	0.000373306	1.21326	0.391944	1.49738	0.0308334	protein kinase family protein; AP4.3A
267630_at	At2g42130	0.133204	1	0.157252	1	1.15859	0.137901	1.40927	0.0117207	expressed protein
Genes showing attenuated regulation in 35S:ABF3 plants in response to drought
Probe ID	AGI	2 h				24 h				Annotation
		Control		35S:ABF3		Control		35S:ABF3
		M	P	M	P	M	P	M	P
244903_at	AtMg00660	1.64452	0.0260455	0.870652	1	1.06265	0.683543	1.14682	0.284164	hypothetical protein (orf149)
244933_at	AtCg01070	1.73345	0.000386846	0.434598	1	1.11354	1	1.53788	1	NADH dehydrogenase ND4L (ndhE)
244934_at	AtCg01080	2.46458	0.00125487	0.249302	1	2.27428	0.914667	1.88645	1	NADH dehydrogenase ND6 (ndhG)
244939_at	AtCg00065	1.65304	0.023668	0.484167	1	0.829556	1	1.38877	1	ribosomal protein s12 (Transplice part 1 of 2) (rps12.1)
244943_at	AtMg00070	1.33822	0.000383798	0.942153	0.0691415	1.05546	1	1.41611	0.0420377	NADH dehydrogenase subunit 9 (nad9)
244970_at	AtCg00660	2.37855	0.0165606	0.502371	1	2.32137	1	2.45008	0.965931	ribosomal protein L20 (rpl20)
244977_at	AtCg00730	2.99295	0.00381108	0.762338	1	3.11777	0.0329096	2.76405	0.142581	Subunit IV of cytochrome b6/f complex (petD)
244989_s_at	AtCg00860	3.49341	2.70377e-05	0.992337	1	3.47004	0.0588253	2.52516	1	hypothetical protein (ycf2.1)
	AtCg01280									hypothetical protein (ycf2.2)
244990_s_at	AtCg00870	3.60692	2.61495e-05	1.11591	1	2.58611	0.154294	2.84082	0.0485609	hypothetical protein (orf77.1)
	AtCg01270									hypothetical protein (orf77.2)
244991_s_at	AtCg00890	3.52787	9.01273e-05	0.618643	1	3.32817	0.165122	2.90031	0.76875	NADH dehydrogenase ND2 (ndhB.1)
	AtCg01250									NADH dehydrogenase ND2 (ndhB.2)
244994_at	AtCg01010	3.23975	0.00142616	1.01882	1	1.87209	1	1.95382	1	chloroplast encoded NADH dehydrogenase unit (ndhF)
244995_at	AtCg00150	2.04882	0.00476442	0.529063	1	1.68925	1	2.20847	1	subunit of ATPase complex CF0 (atpI)
244999_at	AtCg00190	2.79225	0.00346147	0.644488	1	3.28004	1	2.69133	1	RNA polymerase subunit beta (rpoB)
245005_at	AtCg00330	3.79645	0.000141995	1.0183	1	3.64386	0.0372767	3.21766	0.16791	30S ribosomal protein s14 (rps14)
245008_at	AtCg00360	2.37101	0.00276443	0.691188	1	1.90922	1	1.81649	1	protein required for photosystem I assembly and stability (ycf3)
245016_at	AtCg00500	1.45177	0.00129473	0.452064	1	1.15629	1	1.6376	1	acetyl-CoA carboxylase carboxyl transferase subunit beta (accD)
245033_at	At2g26380	1.11288	0.00343424	0.812361	0.271917	0.82949	1	1.08701	1	disease resistance protein-related / LRR protein-related
245084_at	At2g23290	-1.15984	0.015081	-0.718447	1	-1.1416	0.0667981	-1.54687	0.00121865	myb family transcription factor (AtMYB70)
245262_at	At4g16563	-1.30538	0.0308327	-1.0729	0.407659	-1.35079	1	-1.56613	1	aspartyl protease family protein
245420_at	At4g17410	1.29015	0.00291111	0.720589	1	0.417799	1	0.142273	1	expressed protein
245565_at	At4g14605	-0.0950654	1	-0.342434	1	-1.48953	0.0417014	-1.1401	0.923205	mitochondrial transcription termination factor-related / mTERF-related
245637_at	At1g25230	-0.261535	1	-0.593417	1	-1.16217	0.0286256	-0.761351	1	purple acid phosphatase family protein
245765_at	At1g33600	1.55356	0.00353252	1.19597	0.140844	1.58364	0.425902	1.97269	0.0300971	leucine-rich repeat family protein
245771_at	At1g30250	2.89893	0.000429146	1.87139	0.235921	0.150682	1	-0.223354	1	expressed protein
245779_at	At1g73510	0.624138	1	0.86205	1	1.76409	0.00356716	1.25683	0.254136	hypothetical protein
245840_at	At1g58420	1.97286	0.0458243	1.42422	1	3.72552	0.000116033	4.25799	1.62187e-05	expressed protein
245936_at	At5g19850	0.422678	1	0.395154	1	1.14405	0.0103023	0.729615	1	hydrolase, alpha/beta fold family protein
246099_at	At5g20230	2.61469	0.013096	2.35522	0.0568498	2.66743	0.0393041	3.12832	0.004902	blue-copper-binding protein (AtBCB)
246487_at	At5g16030	-1.00348	0.0445689	-0.988057	0.055297	-2.47793	1.37281e-05	-2.20659	7.60537e-05	expressed protein
246490_at	At5g15950	1.07848	0.033959	0.981768	0.121327	1.70455	0.00178591	1.60333	0.00409936	adenosylmethionine decarboxylase family protein
246917_at	At5g25280	-1.35197	0.0187436	-1.23508	0.0659498	-1.44282	0.0159757	-1.02305	0.9368	expressed protein
246993_at	At5g67450	1.33762	0.0215728	1.04595	0.549177	0.021112	1	0.958186	1	zinc finger (C2H2 type) protein 1 (AZF1)
247126_at	At5g66080	-1.0701	0.0400813	-0.684033	1	-1.35932	0.449131	-1.75168	0.0207235	protein phosphatase 2C (PP2C) family protein
247137_at	At5g66210	0.409914	1	1.07086	1	1.00169	0.0127505	0.93282	0.0316611	calcium-dependent protein kinase family protein (CDPK28)
247184_at	At5g65450	-1.37673	8.71806e-05	-0.727137	0.82441	0.019153	1	-0.296812	1	ubiquitin carboxyl-terminal hydrolase family protein / zinc finger (MYND type) family protein
247199_at	At5g65210	-1.1261	0.00405528	-0.470243	1	-0.900293	0.785102	-0.979244	0.300398	bZIP family transcription factor (TGA1)
247215_at	At5g64905	2.08642	0.00696334	1.55442	0.381015	1.89708	0.0928489	2.87092	0.000375966	elicitor peptide 3 precursor (PROPEP3)
247474_at	At5g62280	-1.86845	0.0228478	-1.70016	0.0839187	-0.776744	1	-1.29683	1	expressed protein
247540_at	At5g61590	-1.99601	0.0014457	-1.49441	0.0939431	-0.0504656	1	0.319301	1	AP2 domain-containing transcription factor family protein
247696_at	At5g59780	-1.37144	5.86176e-05	-0.87004	0.0593532	-1.01348	0.136253	-0.780053	1	myb family transcription factor (MYB59)
247854_at	At5g58200	-1.02769	0.000868182	-0.239863	1	-0.684145	1	-0.994094	0.76609	expressed protein
247946_at	At5g57180	-1.44992	0.0114991	-0.728023	1	-0.422421	1	-0.159186	1	chloroplast import apparatus 2 (CIA2)
247949_at	At5g57220	3.38258	0.00638584	2.84337	0.0744344	2.32532	1	3.42424	0.0289952	cytochrome P450, putative (CYP81F2)
248046_at	At5g56040	-1.10909	0.000910133	-0.859246	0.0394821	-0.712416	1	-0.801696	1	leucine-rich repeat protein kinase, putative
248062_at	At5g55450	0.227162	1	0.0123546	1	1.33518	0.0053077	0.797631	1	protease inhibitor/seed storage/lipid transfer protein (LTP) family protein
248197_at	At5g54190	0.216037	1	0.39051	1	-1.17139	0.040749	-0.861362	1	light-dependent NADPH-protochlorophyllide oxidoreductase A (PORA)
248279_at	At5g52910	-0.368708	1	-0.642634	1	-1.92359	0.00727978	-1.3929	0.386743	timeless family protein (ATIM)
248291_at	At5g53020	-1.22165	0.0207858	-0.941705	0.631843	-0.760375	1	-0.856463	1	expressed protein
248322_at	At5g52760	3.19625	0.00187954	2.22846	0.294021	2.41457	0.010293	3.61944	3.48948e-05	heavy-metal-associated domain-containing protein
248395_at	At5g52120	-1.18204	0.00187865	-0.905386	0.0869967	-0.396232	1	-0.501579	1	phloem protein 2-A14 (AtPP2-A14)
248440_at	At5g51260	1.07516	0.016889	0.607464	1	0.991804	1	1.57514	0.44818	acid phosphatase, putative
248844_s_at	At5g46890	-0.887634	1	-0.185228	1	-1.79296	0.0151892	-1.62572	0.0522997	protease inhibitor/seed storage/lipid transfer protein (LTP) family protein
	At5g46900									protease inhibitor/seed storage/lipid transfer protein (LTP) family protein
248896_at	At5g46350	1.13994	0.00228508	0.261045	1	0.623889	1	1.15082	1	WRKY family transcription factor (WRKY8)
248969_at	At5g45310	0.10053	1	0.539414	1	-2.12809	0.0465206	-1.23567	1	expressed protein
249008_at	At5g44680	-1.46256	0.0158544	-1.33513	0.0568114	-0.021408	1	0.0405394	1	methyladenine glycosylase family protein
249024_at	At5g44860	-1.04349	0.00736063	-0.654806	1	-1.03055	1	-0.609201	1	expressed protein
249074_at	At5g44080	-1.00859	0.00792634	-0.79578	0.206984	-0.699663	1	-0.625071	1	bZIP transcription factor family protein
249078_at	At5g44070	1.28925	0.0411804	1.25701	0.0584672	1.70813	0.000144757	1.85769	4.24188e-05	phytochelatin synthase 1 (PCS1); cadmium sensitive 1 (CAD1)
249126_at	At5g43380	0.399666	1	0.402252	1	1.27778	0.0117894	0.656043	1	type I serine/threonine protein phosphatase
249188_at	At5g42830	1.70528	0.00180515	1.01554	1	0.480338	1	0.652034	1	transferase family protein
249204_at	At5g42570	0.0108676	1	-0.0199532	1	1.22727	0.0450937	1.1555	0.0936235	expressed protein
249248_at	At5g42320	-1.00049	0.00246333	-0.848474	0.0275384	-0.373984	1	-0.53059	1	zinc carboxypeptidase family protein
249284_at	At5g41810	0.620816	1	0.525079	1	1.14168	0.00896644	0.910213	0.1527	expressed protein
249393_at	At5g40170	1.12772	0.000360823	0.751332	0.136533	1.05973	0.00402199	1.29277	0.000250856	disease resistance family protein
249411_at	At5g40390	1.13663	0.0285433	0.844568	1	1.86687	0.0252178	1.78603	0.0437346	seed imbibition 1-like (SIP1);
249459_at	At5g39580	2.10849	0.0170139	0.804211	1	0.998445	1	2.12222	0.1893	peroxidase, putative
249485_at	At5g39020	2.15422	0.00329546	0.983315	1	0.795734	1	1.36787	1	protein kinase family protein
249567_at	At5g38020	-0.629056	1	0.295313	1	-1.52146	0.032658	-1.01275	1	S-adenosyl-L-methionine:carboxyl methyltransferase family protein
249693_at	At5g35750	-1.35034	0.00302776	-0.912043	0.636927	-1.13833	1	-1.13629	1	histidine kinase (AHK2)
249754_at	At5g24530	1.12049	0.00181278	0.647971	1	0.219975	1	0.550738	1	oxidoreductase, 2OG-Fe(II) oxygenase family protein
249763_at	At5g24010	-1.13035	0.000621656	-0.868753	0.0314974	-0.938892	1	-1.2151	0.299088	protein kinase family protein
249770_at	At5g24110	4.13184	0.000134179	2.33118	0.512892	0.864955	1	2.47688	1	WRKY family transcription factor (WRKY30)
249885_at	At5g22940	-1.44675	0.00662254	-1.20499	0.0869899	-1.26954	0.882671	-1.45728	0.182376	exostosin family protein
249905_at	At5g22710	-0.863517	1	-0.572469	1	-1.1473	0.000406225	-0.90154	0.0109848	expressed protein
249910_at	At5g22630	1.2579	0.011777	1.10782	0.0698145	1.19069	0.0903446	1.14693	0.139689	arogenate dehydratase 5 (ADT5)
250070_at	At5g17980	1.29403	0.0155799	1.17601	0.0593791	1.3009	1	0.857179	1	C2 domain-containing protein
250268_s_at	At5g12950	-0.349947	1	-0.334039	1	-1.14343	0.0131797	-0.986371	0.0844004	expressed protein
	At5g12960									expressed protein
250437_at	At5g10430	-1.24446	0.0537526	-0.688768	1	-2.77717	0.0175614	-2.28715	0.190731	arabinogalactan-protein (AGP4)
250486_at	At5g09670	-1.21156	0.0378406	-0.923153	1	-0.951284	1	-1.38477	0.213191	loricrin-related
250690_at	At5g06530	1.33251	0.0105357	1.00933	0.440292	-0.0331353	1	-0.0932396	1	ABC transporter family protein
250907_at	At5g03670	0.334685	1	0.330547	1	1.06565	0.0389024	0.676858	1	expressed protein
250970_at	At5g02770	-1.02068	0.000174711	-0.336828	1	-0.865888	1	-0.564024	1	protein phosphatase 2C family protein / PP2C family protein
251013_at	At5g02540	-1.35537	1	-1.53611	0.458096	-2.83947	0.0108277	-2.42329	0.080113	short-chain dehydrogenase/reductase (SDR) family protein
251036_at	At5g02160	-0.179335	1	-0.287908	1	-1.16289	0.029292	-1.05662	0.0951671	expressed protein
251183_at	At3g62630	-1.11461	0.000612941	-0.947553	0.00731865	-0.995068	1	-0.622758	1	expressed protein
251196_at	At3g62950	2.41199	6.03721e-07	1.16728	0.0627642	-0.0969458	1	0.212308	1	glutaredoxin family protein
251245_at	At3g62090	0.37122	1	0.0204513	1	-1.27229	0.020396	-1.16322	0.0625468	phytochrome interacting factor 3-like 2 (PIL2); basic helix-loop-helix (bHLH) protein, putative
251317_at	At3g61490	1.30454	0.806629	1.03456	1	1.39318	0.00636939	0.764607	1	glycoside hydrolase family 28 protein / polygalacturonase (pectinase) family protein
251507_at	At3g59080	1.16373	0.0362942	1.05531	0.135886	1.08854	1	1.7876	0.0345508	aspartyl protease family protein
251601_at	At3g57800	-1.02121	0.0020956	-0.595321	1	-1.10306	1	-1.14636	1	basic helix-loop-helix (bHLH) family protein
251961_at	At3g53620	0.6405	1	0.656443	1	1.084	0.0206208	0.943534	0.11475	pyrophosphorylase 4 (AtPPA4); inorganic pyrophosphatase
252179_at	At3g50760	1.73603	0.00357686	1.30071	0.202107	0.855121	1	1.386	0.0732809	galacturonosyltransferase-like 2 (GATL2)
252289_at	At3g49130	1.50003	0.000296049	1.21507	0.00760007	2.03011	0.00472394	1.65823	0.0638738	hypothetical protein
252373_at	At3g48090	1.24811	0.0110521	0.906087	0.763615	0.858287	1	1.22956	0.0184828	enhanced disease susceptibility 1 (EDS1); disease resistance protein
252607_at	At3g44990	1.44238	0.00554369	1.13506	0.156659	0.878973	1	1.26788	1	xyloglucan:xyloglucosyl transferase 8 (XTR8)
252616_at	At3g45240	-1.10869	0.00128975	-0.665188	1	-0.590461	1	-1.06504	0.446755	gemnivirus Rep interacting kinase 1 (GRIK1)
252751_at	At3g43430	1.25018	0.0458339	0.710637	1	0.177378	1	0.75765	1	zinc finger (C3HC4-type RING finger) family protein
252952_at	At4g38710	-1.02176	0.000343556	-0.523203	1	-0.141978	1	-0.501114	1	glycine-rich protein
253046_at	At4g37370	2.54652	0.0185688	2.00088	0.455451	0.458638	1	1.14239	1	cytochrome P450, putative (CYP81D8)
253061_at	At4g37610	1.47521	0.00779712	1.21444	0.117582	1.43663	0.566668	1.94759	0.0140783	BTB and TAZ domain protein 5 (BT5)
253243_at	At4g34560	-1.16828	0.0345302	-0.935535	0.617714	-0.202338	1	-0.217351	1	expressed protein
253263_at	At4g34000	2.12025	0.00107052	-0.773286	1	-0.356661	1	-0.21979	1	ABA-responsive elements-binding factor (ABF3)
253305_at	At4g33666	1.88149	0.0329411	1.71366	0.117098	0.415849	1	0.310808	1	expressed protein
253696_at	At4g29740	2.23835	0.0404788	1.92329	0.299666	1.19072	1	1.81104	0.0181608	cytokinin oxidase 4 (CKX4) / cytokinin dehydrogenase
253829_at	At4g28040	-0.0282737	1	0.00722778	1	-1.59831	0.0252977	-1.33271	0.229695	nodulin MtN21 family protein
253997_at	At4g26090	1.13969	0.0064702	0.990324	0.0480301	0.186336	1	0.707082	1	disease resistance protein RPS2 (CC-NBS-LRR class), putative / resistant to P. synringae 2 (RPS2)
254043_at	At4g25990	-1.31908	0.00461425	-0.598784	1	0.575229	1	0.434777	1	chloroplast import apparatus 2-like (CIL)
254066_at	At4g25480	1.67647	0.000239869	2.34074	8.42559e-07	2.0242	0.00465912	1.67965	0.0519046	DRE-binding protein (DREB1A) / CRT/DRE-binding factor 3 (CBF3)
254137_at	At4g24930	0.335884	1	0.373066	1	1.09388	0.0042423	0.849578	0.106899	thylakoid lumenal 17.9 kDa protein, chloroplast
254319_at	At4g22560	-1.08372	0.0127093	-0.595965	1	-0.0328801	1	-0.428263	1	expressed protein
254323_at	At4g22620	2.60416	0.00223209	1.93776	0.147744	2.91497	0.313646	2.94151	0.277135	auxin-responsive family protein
254561_at	At4g19160	-0.330941	1	-0.566089	1	-1.87971	0.0383498	-1.55463	0.366808	expressed protein
254631_at	At4g18610	-1.24204	0.00492997	-0.814731	1	-0.118802	1	0.143757	1	expressed protein
254785_at	At4g12730	-1.23519	0.000527067	-1.10681	0.0028893	-1.6653	0.0404927	-1.61998	0.0565454	fasciclin-like arabinogalactan-protein (FLA2)
254787_at	At4g12690	-0.642638	1	-0.544512	1	-1.2985	0.0271781	-1.03667	0.401848	expressed protein
254820_s_at	At4g12510	-1.10092	0.00184202	-0.564097	1	-1.5922	0.000804352	-1.51369	0.00161995	protease inhibitor/seed storage/lipid transfer protein (LTP) family protein
	At4g12520									protease inhibitor/seed storage/lipid transfer protein (LTP) family protein
254846_at	At4g11830	-1.05459	0.00431991	-0.501682	1	-0.306979	1	-0.0812192	1	phospholipase D (PLD) gamma 2 (PLDGAMMA2)
255064_at	At4g08950	-1.7699	0.00296875	-1.24876	0.368506	-1.13403	1	-0.801978	1	phosphate-responsive protein, putative (EXO)
255093_s_at	At4g08580	-0.626382	0.2215	-0.475384	1	-1.29682	0.00505329	-0.999196	0.137423	microfibrillar-associated protein-related
	At5g17900									expressed protein
255472_at	At4g02430	-1.34261	0.000465866	-0.941175	0.0862339	-1.87082	0.00653891	-2.01663	0.00236265	pre-mRNA splicing factor, putative / SR1 protein, putative
255506_at	At4g02130	-1.23356	0.00581442	-0.610906	1	-0.589101	1	-0.694744	1	glycosyl transferase family 8 protein; GATL6/LGT10
255884_at	At1g20310	2.13361	0.00651925	1.38506	1	1.55914	1	2.07572	0.0577705	expressed protein
255962_at	At1g22330	-1.76189	0.023921	-1.53679	0.152874	-2.14368	0.449219	-1.88139	1	RNA recognition motif (RRM)-containing protein
256024_at	At1g58340	1.7048	0.00354731	0.986964	1	1.25076	1	0.694799	1	MATE efflux protein-related; ZF14
256046_at	At1g07135	1.07248	0.411628	1.02617	0.708686	1.72118	0.0208631	1.33835	0.42853	glycine-rich protein
256217_at	At1g56320	0.0421252	1	0.0984914	1	-1.3092	0.00933778	-1.14039	0.0542977	expressed protein
256296_at	At1g69480	1.45032	0.0341054	1.22976	0.302985	0.450156	1	1.01195	1	EXS family protein / ERD1/XPR1/SYG1 family protein
256366_at	At1g66880	1.70697	0.0309419	1.31959	0.854374	1.16392	1	1.63455	0.433802	serine/threonine protein kinase family protein
256413_at	At3g11100	-1.09177	0.000314232	-0.724456	0.128556	-0.792992	1	-0.566237	1	transcription factor
256422_at	At1g33520	-1.10358	0.00011854	-0.514852	1	-0.699229	1	-0.693381	1	modifier of SNC1,2 (MOS2) / KOW domain-containing protein
256529_at	At1g33260	1.17113	0.0373349	1.13235	0.059455	1.75555	1	2.24525	0.213322	protein kinase family protein
256537_at	At1g33340	1.51244	3.79715e-05	0.229027	1	0.58225	1	0.555759	1	epsin N-terminal homology (ENTH) domain-containing protein / clathrin assembly protein-related
256755_at	At3g25600	1.17339	0.00205489	0.733997	1	1.46554	0.0227017	2.20888	7.86206e-05	calmodulin, putative
256756_at	At3g25610	1.61954	0.0243592	1.213	1	1.17986	0.109725	1.33403	0.0235832	haloacid dehalogenase-like hydrolase family protein
256964_at	At3g13520	-1.11995	0.00458937	-0.676361	1	-0.439123	1	-0.438351	1	arabinogalactan-protein (AGP12)
256991_at	At3g28600	1.56237	0.0214604	0.905834	1	0.932348	1	1.5137	1	AAA-type ATPase family protein
257076_at	At3g19680	-1.58716	0.000176858	-1.01386	0.132677	-1.89581	0.0568477	-1.90036	0.054616	expressed protein
257081_at	At3g30460	1.24169	0.0101793	1.04194	0.116228	0.992515	0.719027	1.85668	0.000227531	zinc finger (C3HC4-type RING finger) family protein
257319_at	AtMg01100	1.18059	0.00327099	0.531548	1	1.62065	1	0.829919	1	hypothetical protein (orf105a)
257337_at	AtMg00060	1.41291	0.00050654	0.879082	0.425829	0.713013	1	1.11385	1	NADH dehydrogenase subunit 5 (nad5) (Transplice part 3 of 3)
257345_s_at	At3g33066	2.37928	0.00272312	0.276279	1	1.24455	1	1.25064	1	transposable element gene, gypsy-like retrotransposon family (Athila)
	At1g41700									transposable element gene, gypsy-like retrotransposon family (Athila)
	At1g36540									transposable element gene, gypsy-like retrotransposon family (Athila)
257375_at	At2g38640	1.41976	0.0139762	1.22813	0.103942	1.1397	1	1.53249	1	expressed protein
257407_at	At1g27100	0.762369	0.028832	0.91153	0.00210307	1.07214	0.0465088	1.03197	0.0737955	expressed protein
257611_at	At3g26580	-0.382594	1	0.00892716	1	-1.33905	0.0255075	-1.23518	0.0694386	expressed protein
257615_at	At3g26510	-0.709625	1	-1.01578	0.059797	-2.38997	0.00367983	-1.8036	0.133015	octicosapeptide/Phox/Bem1p (PB1) domain-containing protein
257769_at	At3g23050	-1.00099	0.00570193	-0.836276	0.0729399	-1.09155	0.374696	-1.03665	0.650262	indole-3-acetic acid 7 (IAA7) / auxin resistant 2 (AXR2)
257777_x_at	At3g29210	1.1174	0.0118241	0.144278	1	1.40731	1	0.646862	1	transposable element gene
257846_at	At3g12910	2.35957	0.0050256	1.00504	1	0.613033	1	2.01712	1	transcription factor
257918_at	At3g23230	2.28033	0.00034463	1.22546	1	1.30954	1	1.27362	1	ethylene-responsive factor, putative
258209_at	At3g14060	1.67076	0.000387285	1.17956	0.0670921	0.306587	1	0.394967	1	expressed protein
258377_at	At3g17690	1.32764	0.000289446	0.985537	0.0261555	1.00515	1	1.20037	0.64656	cyclic nucleotide-binding transporter 2 (CNBT2) / cyclic nucleotide gated channel 19 (CNGC19)
258529_at	At3g06740	-1.2972	0.00070793	-0.829234	0.396197	-0.328362	1	-0.148887	1	zinc finger (GATA type) family protein
258736_at	At3g05900	-1.6301	0.0024607	-1.46493	0.0120356	-2.01712	0.0289035	-1.7791	0.134224	neurofilament protein-related
258774_at	At3g10740	0.0802589	1	-0.488579	1	-1.45691	0.0314548	-1.20512	0.306643	alpha-arabinofuranosidase 1 (ASD1)
258786_at	At3g11820	0.812962	1	0.749894	1	1.35454	0.00196197	1.00145	0.0978772	syntaxin 121 (SYP121) / syntaxin-related protein (SYR1)
258885_at	At3g10030	-0.563542	0.274863	-0.425673	1	-1.15495	0.0405966	-1.12539	0.0555389	aspartate/glutamate/uridylate kinase family protein
258895_at	At3g05600	-0.12273	1	0.225948	1	1.77022	0.00150252	1.22527	0.170592	epoxide hydrolase, putative
258979_at	At3g09440	-0.120436	1	0.241691	1	1.4791	0.0358531	1.19355	0.454998	heat shock cognate 70 kDa protein 3 (HSC70-3) (HSP70-3)
259331_at	At3g03840	-0.883149	1	-0.866802	1	-1.858	0.00521206	-1.54002	0.0583701	auxin-responsive protein, putative
259400_at	At1g17750	1.32323	0.0381856	1.22595	0.10762	1.51096	0.167205	1.38379	0.45054	leucine-rich repeat transmembrane protein kinase, putative
259428_at	At1g01560	2.56285	0.00121423	1.98665	0.0505308	1.6941	0.366959	1.84643	0.132222	mitogen-activated protein kinase, putative (AtMPK11)
259439_at	At1g01480	1.66602	4.96886e-05	0.850103	0.829257	0.181334	1	0.358119	1	1-aminocyclopropane-1-carboxylate (ACC) synthase 2 (ACS2)
259441_at	At1g02300	-1.43935	0.00264245	-0.811464	1	-1.43482	1	-1.48959	0.78918	cathepsin B-like cysteine protease, putative
259562_at	At1g21200	-1.19795	0.0146093	-0.897448	0.661357	-0.782766	1	-0.377888	1	transcription factor
259664_at	At1g55330	-1.69298	0.000306881	-0.907022	1	-0.682388	1	-0.225132	1	arabinogalactan-protein (AGP21)
259671_at	At1g52290	-1.24495	0.0334735	-1.06256	0.27443	0.444833	1	0.2548	1	protein kinase family protein
259723_at	At1g60960	-1.26454	0.0184487	-1.14292	0.0750332	0.0492961	1	-0.0256869	1	metal transporter, putative / iron regulated transporter 3 (IRT3)
259789_at	At1g29395	-1.68392	0.0300428	-1.21261	1	-2.52201	0.443591	-2.45745	0.57792	cold regulated 414 thylakoid membrane 1 (COR414-TM1) / stress-responsive protein, putative
259848_at	At1g72180	-1.14566	0.00935674	-0.997875	0.0654491	-0.834859	1	-0.995897	1	leucine-rich repeat transmembrane protein kinase, putative
259887_at	At1g76360	0.2001	1	0.194283	1	1.03416	0.0182227	0.700927	1	protein kinase, putative
260023_at	At1g30040	0.825951	1	0.733325	1	1.50304	0.00155279	1.04687	0.163008	gibberellin 2-oxidase (GA2OX2)
260027_at	At1g29950	-1.10348	0.0419547	-0.890489	0.666514	-0.454202	1	-0.343132	1	transcription factor/ transcription regulator
260035_at	At1g68850	-0.177178	1	-0.28325	1	-2.08967	0.00100013	-1.36703	0.234168	peroxidase, putative
260046_at	At1g73805	1.78266	0.011437	1.07333	1	1.8649	0.0189776	2.15222	0.00281697	calmodulin-binding protein
260054_at	At1g78130	-0.594263	1	-0.428253	1	-1.15721	0.00630962	-0.701846	1	unfertilized embryo sac 2 (UNE2); transporter-related
260072_at	At1g73650	0.189769	1	-0.089715	1	1.37138	0.0398203	1.33216	0.0566136	oxidoreductase
260109_at	At1g63260	-1.14203	0.000144888	-0.823392	0.0215816	-0.40298	1	-0.290652	1	tetraspannin 10 (TET10)
260170_at	At1g71890	1.32527	0.0192438	1.15904	0.120781	1.24865	0.203568	1.25085	0.195869	sucrose transporter / sucrose-proton symporter (SUC5)
260220_at	At1g74650	1.1857	0.00331606	0.36578	1	0.102275	1	0.676192	1	myb family transcription factor (AtMYB31/AtY13)
260243_at	At1g63720	1.30258	5.08135e-05	0.999653	0.00340941	0.0921873	1	0.713694	1	expressed protein
260273_at	At1g80550	-1.02688	0.0334415	-0.563732	1	-0.719444	1	-0.516409	1	pentatricopeptide (PPR) repeat-containing protein
260536_at	At2g43400	0.099263	1	-0.317461	1	-1.98198	0.0152045	-1.53329	0.345197	electron transfer flavoprotein-ubiquinone oxidoreductase (ETFQO) family protein
260804_at	At1g78410	2.73514	0.0226067	2.08273	0.784409	1.86557	1	2.98035	0.461322	VQ motif-containing protein
260806_at	At1g78260	-1.34289	0.0307897	-1.14518	0.257159	-1.61884	0.032658	-1.62639	0.0305239	RNA recognition motif (RRM)-containing protein
260900_s_at	At1g21400	0.424738	1	0.133917	1	-1.62835	0.0351777	-1.32484	0.408075	2-oxoisovalerate dehydrogenase, putative / 3-methyl-2-oxobutanoate dehydrogenase, putative / branched-chain alpha-keto acid dehydrogenase E1 alpha subunit, putative
	At5g34780									dehydrogenase E1 component family protein
260948_at	At1g06100	-0.561673	1	-0.545234	1	2.00526	0.0305545	1.76306	0.146778	fatty acid desaturase family protein
261005_at	At1g26420	2.00797	0.0103826	0.539197	1	0.700989	1	1.23692	1	FAD-binding domain-containing protein
261211_at	At1g12780	0.438931	1	-0.250016	1	-1.26696	0.0042379	-0.994527	0.0939885	UDP-D-glucose/UDP-D-galactose 4-epimerase 1 (UGE1)
261443_at	At1g28480	2.06895	0.0485596	1.89797	0.153936	2.25571	4.62344e-05	2.47057	1.197e-05	glutaredoxin family protein (GRX480)
261450_s_at	At1g21110	3.4296	0.0295505	2.23271	1	0.533908	1	2.7919	1	O-methyltransferase, putative
	At1g21120									O-methyltransferase, putative
261474_at	At1g14540	2.22977	0.000566204	1.33681	0.725106	1.4691	1	2.58345	0.00469097	anionic peroxidase, putative
261492_at	At1g14290	-0.367024	1	-0.602627	1	-1.14296	0.0137727	-0.831114	0.631407	acid phosphatase, putative
261558_at	At1g01770	0.0814632	1	-0.323246	1	-1.33626	0.0479039	-1.16108	0.255815	expressed protein
261568_at	At1g01030	1.63384	0.0803237	1.2394	1	1.60771	0.0143535	1.33718	0.14143	NGATHA3 (NGA3); transcription factor
261575_at	At1g01130	0.679842	1	0.614746	1	2.25095	0.0161865	1.82462	0.213235	expressed protein
261718_at	At1g18390	1.07123	0.0223994	0.876849	0.323521	0.560419	1	0.714992	0.243016	protein kinase family protein
261726_at	At1g76270	-1.47499	2.89625e-05	-0.81926	0.196366	-0.0125349	1	-0.197272	1	expressed protein
261728_at	At1g76160	-0.194538	1	-0.105659	1	1.17467	0.000965236	0.763119	0.246462	SKU5 similar 5 (SKS5); copper ion binding / oxidoreductase
261926_at	At1g22530	-1.21247	0.000235332	-0.813052	0.0882331	-0.644555	1	-1.02053	1	patellin 2 (PATL2); transporter
261973_at	At1g64610	1.04019	0.0018892	0.826408	0.0534055	0.597707	1	0.482788	1	WD-40 repeat family protein
262010_at	At1g35612	-0.267648	1	-0.0539432	1	-1.03838	0.0159216	-0.813284	0.31235	pseudogene of Ulp1 protease family protein
262212_at	At1g74890	1.66851	0.000207343	1.15445	0.0520355	1.28633	1	1.98687	0.092611	two-component responsive regulator / response regulator 15 (ARR15)
262309_at	At1g70820	-0.00386884	1	0.47046	1	1.3294	0.0186941	0.998304	0.574332	phosphoglucomutase, putative / glucose phosphomutase, putative
262543_at	At1g34245	-1.05315	0.00106155	-0.695918	0.362011	0.873179	1	0.290622	1	expressed protein
262659_at	At1g14240	-0.497457	1	-0.231234	1	-1.50688	0.0383093	-1.20127	0.552224	nucleoside phosphatase family protein / GDA1/CD39 family protein
262698_at	At1g75960	-0.339752	1	-0.27045	1	1.27602	0.00132278	0.711835	1	AMP-binding protein, putative
262706_at	At1g16280	-1.01754	0.0134546	-0.316952	1	-0.218547	1	0.019781	1	DEAD/DEAH box helicase, putative
262733_s_at	At1g28660	-1.08524	0.00980676	-0.98378	0.0396079	-0.19331	1	-0.147791	1	lipase, putative;
	At1g28670									ARAB-1; lipase / carboxylesterase
262772_at	At1g13210	1.39528	0.021211	1.12975	0.352965	1.03201	0.524184	1.29464	0.034757	autoinhibited Ca2A/ATPase II (ACA.L)
262830_at	At1g14700	-0.183445	1	-0.16607	1	-1.51325	0.00487427	-0.617305	1	purple acid phosphatase, putative (AtPAP3)
262947_at	At1g75750	-1.39795	0.0293455	-0.985732	1	-0.693739	1	-0.924427	1	gibberellin-regulated protein 1 (GASA1)
262978_at	At1g75780	-0.367085	1	-0.518058	1	-1.32238	0.00720371	-0.952876	0.404833	tubulin beta-1 chain (TUB1)
263228_at	At1g30700	1.32536	0.0311071	0.886098	1	0.523256	1	1.21866	1	FAD-binding domain-containing protein
263275_at	At2g14170	0.285849	1	0.0233842	1	-1.04788	0.0217517	-0.790534	0.620953	methylmalonate-semialdehyde dehydrogenase, putative
263318_at	At2g24762	-1.38738	0.00307847	-0.78879	1	-0.288838	1	-0.479936	1	glutamine dumper 4 (AtGDU4)
263465_at	At2g31940	1.46952	0.0291584	1.1045	1	1.70649	1	2.34225	0.106972	expressed protein
263475_at	At2g31945	2.63579	0.000226538	1.60281	0.303092	1.44563	1	2.17353	0.852571	expressed protein
263656_at	At1g04240	-1.25471	0.0032006	-0.686906	1	-1.46687	0.0984623	-1.199	0.961644	indole-3-acetic acid 3 (IAA3) / short hypocotyl 2 (SHY2)
263769_at	At2g06390	1.51059	0.00491394	0.248577	1	1.215	1	0.743507	1	transposable element gene
263796_at	At2g24540	0.90009	1	0.786438	1	1.62409	0.00347286	1.21258	0.143524	attenuated far-red response (AFR); kelch repeat-containing F-box family protein
264107_s_at	At2g13790	0.395313	1	0.308015	1	1.16944	0.0455976	0.795347	1	somatic embryogenesis receptor-like kinase 4 (AtSERK4)
	At2g13800									somatic embryogenesis receptor-like kinase 5 (ATSERK5)
264111_at	At2g13690	-1.1456	0.00477538	-0.430826	1	-0.474395	1	-0.821162	1	PRLI-interacting factor, putative
264157_at	At1g65310	-0.653223	1	-0.593499	1	-1.26807	0.00768568	-0.833885	1	xyloglucan endotransglucosylase/hydrolase (AtXTH17)
264166_at	At1g65370	-1.11259	0.00621457	-0.597365	1	-0.949773	1	-0.934672	1	meprin and TRAF homology domain-containing protein / MATH domain-containing protein
264232_at	At1g67470	1.32026	0.0091121	1.07412	0.157599	2.20554	8.61331e-06	2.52074	1.13433e-06	protein kinase family protein
264389_at	At1g11960	0.172614	1	0.439071	1	1.73654	0.0478307	1.71566	0.0550433	early-responsive to dehydration protein-related / ERD protein-related
264415_at	At1g43160	1.7235	1	1.36208	1	4.25332	0.0222889	3.95287	0.055645	AP2 domain-containing protein RAP2.6 (RAP2.6)
264504_at	At1g09430	0.0615763	1	-0.382368	1	-1.10385	0.0418545	-0.860394	0.762461	ATP-citrate lyase A-3 (ACLA-3)
264521_at	At1g10020	-1.23384	0.00214414	-0.918913	0.141128	-0.912938	1	-1.46325	1	expressed protein
264568_at	At1g05150	-1.03083	0.0310768	-0.591647	1	-1.44871	1	-0.880061	1	calcium-binding EF hand family protein
264704_at	At1g70090	-1.62732	0.0212511	-0.835352	1	-0.298597	1	-0.160796	1	glycosyl transferase family 8 protein / galacturonosyltransferase-like 9 (GATL9)
264718_at	At1g70130	1.34694	0.00412474	0.902233	0.896527	1.39454	0.155308	1.44115	0.10318	lectin protein kinase, putative
264746_at	At1g62300	1.23303	0.0203088	0.727597	1	0.138449	1	0.558503	1	WRKY family transcription factor (WRKY6)
264777_at	At1g08630	1.3706	0.0313104	0.758158	1	-2.4399	0.220947	-1.73684	1	threonine aldolase 1 (THA1)
265070_at	At1g55510	-0.114674	1	-0.30808	1	-1.88976	0.00540051	-1.49237	0.108596	branched chain alpha-keto acid decarboxylase E1 beta subunit (BCDH BETA1)
265107_s_at	At1g62610	-1.23157	0.000608503	-0.55324	1	-0.904481	1	-1.02802	0.84117	short-chain dehydrogenase/reductase (SDR) family protein
	At1g63380									short-chain dehydrogenase/reductase (SDR) family protein
265208_at	At2g36690	1.13263	0.0291546	0.806668	1	0.158323	1	0.499511	1	oxidoreductase, 2OG-Fe(II) oxygenase family protein
265478_at	At2g15890	-0.0136295	1	-0.165578	1	-1.42292	0.00711914	-1.05114	0.302803	maternal effect embryo arrest 14 (MEE14)
265632_at	At2g14290	1.16867	0.00217208	0.455547	1	0.268687	1	0.541411	1	F-box family protein
265668_at	At2g32020	1.90237	0.00815132	1.20146	1	0.936416	1	1.42698	1	GCN5-related N-acetyltransferase (GNAT) family protein
265674_at	At2g32190	2.59885	0.00282028	1.95821	0.15331	2.82824	0.00498884	3.1337	0.0012229	expressed protein
265709_at	At2g03540	0.465008	1	0.875476	0.259282	1.30527	0.0128666	0.670182	1	transposable element gene
265733_at	At2g01190	-1.16125	0.00182492	-0.707548	1	-1.22476	1	-1.41963	1	octicosapeptide/Phox/Bem1p (PB1) domain-containing protein
265853_at	At2g42360	1.52663	0.0201784	0.659323	1	0.404695	1	0.629935	1	zinc finger (C3HC4-type RING finger) family protein
265902_at	At2g25590	-1.74149	0.00015082	-1.20332	0.0404893	-1.87759	0.0466817	-1.80389	0.0757679	agenet domain-containing protein
265993_at	At2g24160	1.62441	0.0114533	0.950669	1	0.444096	1	0.597244	1	pseudogene, leucine rich repeat protein family
266010_at	At2g37430	2.36222	0.0480103	1.65222	1	2.08078	1	2.62685	0.666091	zinc finger (C2H2 type) family protein (ZAT11)
266012_s_at	AtMg00410	1.92394	0.000563528	0.899049	1	1.91678	1	2.03277	1	ATPase subunit 6
	AtMg01170									ATPase subunit 6
	At2g07699									pseudogene, similar to ATPase subunit 6
	At2g07741									ATPase subunit 6, putative
266014_s_at	At2g07722	1.98677	0.0161875	0.822102	1	2.45089	1	1.48519	1	hypothetical protein
	AtMg00170									hypothetical protein
	AtMg00620									hypothetical protein
266045_s_at	At2g07727	2.05975	0.000177017	1.24894	0.259545	2.17255	1	1.98756	1	cytochrome b (MTCYB) (COB) (CYTB);
	AtMg00220									apocytochrome b (cob)
266371_at	At2g41410	0.66825	1	0.675652	1	1.10747	0.00764338	0.943986	0.0588677	calmodulin, putative
266396_at	At2g38790	1.55468	0.0157753	1.30085	0.179125	1.433	0.00327724	1.64064	0.000499238	expressed protein
266455_at	At2g22760	1.62255	0.00121784	1.09064	0.326772	1.52365	1	2.23834	0.00972876	basic helix-loop-helix (bHLH) family protein
266625_at	At2g35380	-0.725625	1	-0.353886	1	-1.99226	0.00961992	-1.35443	0.970395	peroxidase 20 (PER20) (P20)
266983_at	At2g39400	1.34554	0.0380239	0.996524	1	1.03304	1	1.45423	0.130779	hydrolase, alpha/beta fold family protein
267121_at	At2g23540	-0.602957	1	-0.396855	1	-1.92109	0.00662679	-1.545	0.104858	GDSL-motif lipase/hydrolase family protein
267451_at	At2g33710	1.59989	0.0351432	0.742508	1	0.425872	1	0.905913	1	AP2 domain-containing transcription factor family protein
267492_at	At2g30620	-0.336364	1	-0.357508	1	-1.08698	0.00816981	-0.703565	1	histone H1.2
267497_at	At2g30540	1.45916	0.0268653	1.04014	1	1.32324	1	1.96461	1	glutaredoxin family protein
267569_at	At2g30790	0.0800425	1	-0.203394	1	-1.1963	0.00524834	-1.0033	0.0507829	photosystem II subunit P-2 (PSBP-2)
267604_at	At2g32930	1.28212	0.0169197	1.04056	0.281097	1.33906	0.0123413	1.43731	0.00479794	zinc finger (CCCH-type) family protein (ZFN2)
267624_at	At2g39660	1.15592	0.00425783	0.651997	1	0.988696	0.483816	1.05205	0.233557	Botrytis-induced kinase 1 (BIK1)
AFFX-Athal-5SrRNA	AFFX-Athal-5SrRNA	3.01928	6.35426e-05	1.07575	1	3.16441	0.0665797	2.51949	0.904911	5S ribosomal RNA gene (M65137)
