# Supplementary material for: Transcriptome analysis reveals absence of unintended effects in drought-tolerant transgenic plants overexpressing the transcription factor ABF3
Source: BMC Genomics. 2010 Jan 28;11:69. doi: 10.1186/1471-2164-11-69 (PMC2837038; doi:10.1186/1471-2164-11-69)
Supplement: Additional file 4 — Sequences of primers used in RT-PCR analysis. This table includes sequences of primers used to amplify selected genes in the RT-PCR analysis performed to confirm microarray results. [file 1471-2164-11-69-S4.XLS]

## Sheet: Sheet1
					At1g08500	CACGGGATGGTTCGATATTC	ATCATCACCGGACTGAGAGG
					At1g14540	ACAGGGATCTCCCCAACTTC	CGGATTTGTCCATCTGAACC
					At1g16280	TACGCAGCAGTTCATTTTCG	GCTGTACGTCCAACACGATG
					At1g67920	GACCGATAATGGAAACGAGG	TCTCTCCCCTAAACCAAGAGG
					At1g68850	TCACTTCCACGACTGCTTTG	CTACTCGCCGGACAAATCTC
					At1g71697	GTATCGGTTGGAAGGTTTGG	GCATTCCCTGTAGAGCCAAG
					At1g73510	AATCTCCGAGAAACGTCGTC	TTGTTCTCCATCGTCTCGTG
					At1g77250	CTCTTAGAGCTTTCAAGAACCTCC	CACCTTTGTTCCACAGGTCC
					At1g78070	GGTATGGGCAACATCAAAGC	TCGCGGTCATAACCCTTAAC
					At2g22760	GTTGGTCGTGGAACCAAAAG	GTGCAAGGACTGTGATGTCG
					At2g30020	TTATCTTCTGATCACCGCCC	AGGCAGCTAACAACAATGGC
					At3g05900	TGCAGCAAACAAACAAGAGG	TTCTTTGGGTTCTTCAGTTGTG
					At3g22830	CCTAAGGCGAGACAAGCAAG	ATCAATGCTGAGGATGAGGC
					At3g48090	TGAGCACAAGAGGCAGACAG	AGTCTCGCAGAGGAGAATGC
					At3g49130	AATCCTTCCGATAGCCGTTC	ACACGCTATTTGTTGGCTCC
					At4g08150	TCAACACCGTCTGTCTCTGC	CCATCCATCACCATGAACTG
					At4g12510	GGCTTCAAAAATTTCAGCCTC	AGGCTTCACTGGTGGTGTTC
					At4g21680	CGGGGTTAGTGCTTTTCTTG	GGAAATCATCGCCATTATCG
					At4g23180	CTTGGTTAACACCCGGAATG	TTCCCATCTTTTCCAGATCG
					At4g25480	CGAGTCTTCGGTTTCCTCAG	ACATCTCATCCTGAAACGCC
					At4g35720	GTGTGATGGCGATGATCAAG	TCTTCCATGGCTGCCTCTAC
					At5g39670	CATGAAGAGTTCATTGTCTAAATGC	GATTCGAAACCTCCTTGGAAC
					At5g40390	GAAGCCATCTCTCTTGGTCG	ACGTGTTGACGCATTCAGAG
					At5g44110	AAAACTGCTGGTTCTGCTGG	AACTTGGCCGAGAGTTTCAG
					At5g44130	ACCAACAGACAACGCTTTCC	GAGCAGCCGCTTTCTTAGAG
					At5g52760	TGACCGCAAAGAACGCTG	CAGGATATGCAATAGATTCAGCTGG
					At5g65140	TCCTACCGCTCAAAAACCAC	ACCTCATCGATCATGGGAAG
					At5g67570	TGGTTTGAGGCCTAATGGAG	CATCAACATGACCACCGTTC
					AtCg00730	TGGTACCATTGCCTGTAACG	GCCAATCAAAAAGACGGTTG
					AtCg01010	TTGTTCAACAGCGGGATTAAC	AAAGGTTTATTGACGGCGTG
					AtMg00070	GATCATCCCTCTCGAAAACG	CCCAAGGACTAGCAAAATCG
					At1g33520	TTGCTGATGATCCGACTTTG	TTCGACTCCCTCTCTCTGCTC
					EF1	ACCACCAAGTACTACTGCAC	GACCTCTCAATCATGTTGTC

## Sheet: Sheet2
Additional file 2. Sequences of primers used in RT-PCR analysis
AGI	Annotation	Forward Primer (5'-3')	Reverse Primer (5'-3')
At1g08500	plastocyanin-like domain-containing protein	CACGGGATGGTTCGATATTC	ATCATCACCGGACTGAGAGG
At1g14540	anionic peroxidase, putative	ACAGGGATCTCCCCAACTTC	CGGATTTGTCCATCTGAACC
At1g16280	DEAD/DEAH box helicase, putative	TACGCAGCAGTTCATTTTCG	GCTGTACGTCCAACACGATG
At1g33520	modifier of SNC1,2 (MOS2) / KOW domain-containing protein	TTGCTGATGATCCGACTTTG	TTCGACTCCCTCTCTCTGCTC
At1g67920	expressed protein	GACCGATAATGGAAACGAGG	TCTCTCCCCTAAACCAAGAGG
At1g68850	peroxidase, putative	TCACTTCCACGACTGCTTTG	CTACTCGCCGGACAAATCTC
At1g71697	choline kinase, putative (AtCK1)	GTATCGGTTGGAAGGTTTGG	GCATTCCCTGTAGAGCCAAG
At1g73510	hypothetical protein	AATCTCCGAGAAACGTCGTC	TTGTTCTCCATCGTCTCGTG
At1g77250	PHD finger family protein	CTCTTAGAGCTTTCAAGAACCTCC	CACCTTTGTTCCACAGGTCC
At1g78070	WD-40 repeat family protein	GGTATGGGCAACATCAAAGC	TCGCGGTCATAACCCTTAAC
At2g22760	basic helix-loop-helix (bHLH) family protein	GTTGGTCGTGGAACCAAAAG	GTGCAAGGACTGTGATGTCG
At2g30020	protein phosphatase 2C (PP2C), putative	TTATCTTCTGATCACCGCCC	AGGCAGCTAACAACAATGGC
At3g05900	neurofilament protein-related	TGCAGCAAACAAACAAGAGG	TTCTTTGGGTTCTTCAGTTGTG
At3g22830	heat shock transcription factor family protein A6B (AT-HSFA6B)	CCTAAGGCGAGACAAGCAAG	ATCAATGCTGAGGATGAGGC
At3g48090	enhanced disease susceptibility 1 (EDS1); disease resistance protein	TGAGCACAAGAGGCAGACAG	AGTCTCGCAGAGGAGAATGC
At3g49130	hypothetical protein	AATCCTTCCGATAGCCGTTC	ACACGCTATTTGTTGGCTCC
At4g08150	homeobox protein knotted-1 like 1 (KNAT1); BREVIPEDICELLUS 1 (BP1)	TCAACACCGTCTGTCTCTGC	CCATCCATCACCATGAACTG
At4g12510	protease inhibitor/seed storage/lipid transfer protein (LTP) family protein	GGCTTCAAAAATTTCAGCCTC	AGGCTTCACTGGTGGTGTTC
At4g21680	proton-dependent oligopeptide transport (POT) family protein	CGGGGTTAGTGCTTTTCTTG	GGAAATCATCGCCATTATCG
At4g23180	cysteine-rich RLK10 (CRK10); receptor-like protein kinase 4 (RLK4)	CTTGGTTAACACCCGGAATG	TTCCCATCTTTTCCAGATCG
At4g35720	expressed protein	GTGTGATGGCGATGATCAAG	TCTTCCATGGCTGCCTCTAC
At5g39670	calcium-binding EF hand family protein	CATGAAGAGTTCATTGTCTAAATGC	GATTCGAAACCTCCTTGGAAC
At5g40390	seed imbibition 1-like (SIP1);	GAAGCCATCTCTCTTGGTCG	ACGTGTTGACGCATTCAGAG
At5g44130	fasciclin-like arabinogalactan-protein 13 precursor (FLA13)	ACCAACAGACAACGCTTTCC	GAGCAGCCGCTTTCTTAGAG
At5g52760	heavy-metal-associated domain-containing protein	TGACCGCAAAGAACGCTG	CAGGATATGCAATAGATTCAGCTGG
At5g65140	trehalose-6-phosphate phosphatase, putative	TCCTACCGCTCAAAAACCAC	ACCTCATCGATCATGGGAAG
At5g67570	pentatricopeptide (PPR) repeat-containing protein; embryo defective 1408 (EMB1408)	TGGTTTGAGGCCTAATGGAG	CATCAACATGACCACCGTTC
AtCg00730	subunit IV of cytochrome b6/f complex (petD)	TGGTACCATTGCCTGTAACG	GCCAATCAAAAAGACGGTTG
AtCg01010	chloroplast encoded NADH dehydrogenase unit (ndhF)	TTGTTCAACAGCGGGATTAAC	AAAGGTTTATTGACGGCGTG
EF1	elongation factor 1-α	ACCACCAAGTACTACTGCAC	GACCTCTCAATCATGTTGTC
